# Supplementary material for: The 9p21.3 Coronary Artery Disease Risk Locus Modulates Vascular Cell-State Transitions via Enhancer-Driven Regulation of MTAP
Source: bioRxiv. 2025 Nov 18:2025.11.18.689066. Preprint. [Version 1] doi: 10.1101/2025.11.18.689066 (PMC12668014; doi:10.1101/2025.11.18.689066)
Supplement: Supplement 1 [file media-1.zip]

Archive with 2 entries (2 files):
- Supp_tables.xlsx
- __MACOSX/._Supp_tables.xlsx
