# Supplementary material for: The 9p21.3 Coronary Artery Disease Risk Locus Modulates Vascular Cell-State Transitions via Enhancer-Driven Regulation of MTAP
Source: bioRxiv. 2025 Nov 18:2025.11.18.689066. Preprint. [Version 1] doi: 10.1101/2025.11.18.689066 (PMC12668014; doi:10.1101/2025.11.18.689066)
Supplement: Supplement 1 [file media-1.zip › Supp_tables.xlsx]

## Sheet: Index
Tables: The 9p21.3 Coronary Artery Disease Risk Locus Modulates Vascular Cell-State Transitions via Enhancer-Driven Regulation of MTAP
Table S1	PheWAS data from FinnGen freeze 13, shown in panel 1A, for the 9p21 tag SNP rs4977574. 9p21.3 is robustly associated with coronary artery disease and other vascular disease traits.
Table S2	The haplotype table, sourced from HaploReg (v4.2)3, presents variant information in linkage disequilibrium with the primary 9p21 variant.
Table S3.	LD-score regression heritability analysis of vascular disease and control (left-handedness and schizophrenia) traits in vascular cells under nutrient and inflammatory stimulatory conditions.
Table S4.	Differential H3k27ac peaks within the 9p21 locus for 4 vascular cell lines, vascular fibroblasts, smooth muscle cells, endothelial cells, and adipose pericytes. Differential peaks were calculated using DiffBind, with a genome-wide significance level of FDR=0.05.
Table S5.	Potentially cis-regulated target genes within the 9p21 TAD, gene function, and distance from each gene TSS to the locus.
Table S6.	CRISPRi-MAC-Seq 9p21 library screen structure. The library contains 417 guides, including locus-targeting controls, scrambled controls, TSS, enhancer, and SNP-targeting guides. This table included guide position, sequence, the target the guide was designed for, and an additional column to note enhancer overlap of SNP-associated guides.
Table S7.	Proportion of the 417 guides in the screen targeting each control type or genomic feature. Also shown in Figure 2c.
Table S8.	Constraint analysis of the 9p21.3 locus. Constraint values are calculated for 1kb blocks using Gnocchi, and represent a constraint z-score relative to the whole genome. Regions that overlap SNPs from the CAD GWAS haplotype are indicated; a Gnocchi z-score of ≥ 2 was used as a threshold for significant constraint.
Table S9.	WASP 4 was used to examine the link between heterozygous 9p21 variants and regulatory targets. A cutoff of P< 0.05 was considered to identify significant variant effects of individual 9p21.3 haplotype variants. Subsequently, the sum of the read counts corresponding to significant effects was used to represent the effect of the 9p21.3 haplotype on individual genes.
Table S10.	HuGE-AMP data from the Common Metabolic Diseases Knowledge Portal, using genetic evidence from rare and common genetic variation to implicate MTAP in vascular disease processes (accompanies figure S8).
Table S11.	Rare-variant analysis of potential 9p21.3 targets indicated nominal significance of MTAP (p=0.0919) in disease phenotypes.
Table S12.	International Mouse Phenotyping Consortium (IMPC) database showing phenotypes associated with Mtap haploinsufficiency
Table S13.	MAGMA data
Table S14.	Schizophrenia-risk GWAS gene-trait association for 9p21.3 genes. Intended as a control trait for CAD-risk, only one 9p21.3 gene, MIR31HG, ranked above the 95th percentile.
Table S15.	DEGs (generated using DESeq2) for siMTAP knockdown relative to the non-targeting control in vascular smooth muscle cells under basal conditions.
Table S16.	Gene Ontology (GO) enrichment of the differentially expressed genes (DEG) in VSMC was performed to identify functional clusters of enriched pathways. This table presents the mapping of pathways to clusters and provides functional annotations for each cluster.
Table S17.	Network properties for functional clusters enriched in differentially expressed genes in vascular smooth muscle cells.
Table S18.	DEGs from comparing basal vs MTAP perturbation in vascular fibroblasts
Table S19	Gene Ontology (GO) enrichment of the differentially expressed genes (DEG) in fibroblast was performed to identify functional clusters of enriched pathways. This table presents the mapping of pathways to clusters and provides functional annotations for each cluster.
Table S20	Network properties for functional clusters enriched in differentially expressed genes in vascular fibroblasts .
Table S21	Total number of morphological extracted features captured by LypocyteProfiler on vascular fibroblast and smooth muscle cells
Table S22	Pearson correlation of LipocyteProfiler features in vascular fibroblasts across individual replicates of treatment conditions.
Table S23	Pearson correlation of LipocyteProfiler features in vascular SMCs across individual replicates of treatment conditions.
Table S24	LipocyteProfiler feature comparison between gene control and siMTAP treatment in vascular fibroblasts for basal and TGF-β stimulated conditions.
Table S25	LipocyteProfiler feature comparison between gene control and siMTAP treatment in vascular fibroblasts for basal and TGF-β stimulated conditions
Table S26	MAC-seq codes used for multiplex library preparation and sequencing.
Table S27	Statistical analysis (Wilcoxon) of pseudobulked, annotated cell types from a human dilated and hypertrophic cardiomyopathy dataset.
Table S28	Quantification and statistical details for image analysis QC
Table S29	Primers used for qPCR analysis of 9p21.3 genes.
Table S30	Patient demographies for sc-Multiome
Table S31	Output from SCENT analysis for vascular fibroblasts and smooth muscle cells
Table S32	Genome-wide distribution of MAGMA gene-based Z-scores and P-value for T2D GWAS
Table S33	Pseudobulk statistical analysis across vascular fibroblast and smooth muscle cell

## Sheet: S1
Table S1	PheWAS data from FinnGen freeze 13, shown in panel 1A, for the 9p21 tag SNP rs4977574. 9p21.3 is robustly associated with coronary artery disease and other vascular disease traits.
Data plotted in Fig. 1a
category	phenotype	beta	pval	mlogp	phenocode	maf	maf_case	maf_control	n_case	n_control	pip
IX Diseases of the circulatory system (I9_)	Coronary atherosclerosis	0.183979	1.47571e-159	158.831	I9_CORATHER				67091	396043
IX Diseases of the circulatory system (I9_)	Coronary artery bypass grafting	0.353217	9.12011e-154	153.04	I9_CABG				13883	396043
IX Diseases of the circulatory system (I9_)	Ischaemic heart disease, wide definition	0.150862	3.87258e-138	137.412	I9_IHD				88476	411710
IX Diseases of the circulatory system (I9_)	Coronary revascularization (ANGIO or CABG)	0.143568	5.63638e-116	115.249	I9_REVASC				74985	396043
IX Diseases of the circulatory system (I9_)	Major coronary heart disease event	0.132102	1.03514e-114	113.985	I9_CHD				90714	409472
IX Diseases of the circulatory system (I9_)	Percutaneous Coronary Intervention	0.139485	3.58096e-107	106.446	I9_ANGIO				72139	396043
IX Diseases of the circulatory system (I9_)	Angina pectoris	0.173041	6.18016e-107	106.209	I9_ANGINA				46079	396043
IX Diseases of the circulatory system (I9_)	Myocardial infarction, strict	0.197683	1.38676e-106	105.858	I9_MI_STRICT				33297	396043
Cardiometabolic endpoints	Hard cardiovascular diseases	0.114721	9.14324e-98	97.0389	I9_CVD_HARD				112746	387440
IX Diseases of the circulatory system (I9_)	Unstable angina pectoris	0.191611	2.59896e-62	61.5852	I9_UAP				18242	409234
IX Diseases of the circulatory system (I9_)	Status post-ami	0.211557	3.84503e-61	60.4151	I9_POSTAMI				15229	396043
IX Diseases of the circulatory system (I9_)	Statin medication	0.0610759	1.21815e-36	35.9143	RX_STATIN				203299	296887
Comorbidities of Diabetes	STROKE	0.0913232	1.43946e-36	35.8418	C_STROKE				56959	341633
Cardiometabolic endpoints	Heart failure and coronary heart disease	0.12232	1.62892e-35	34.7881	I9_HEARTFAIL_AND_CHD				26459	409472
IX Diseases of the circulatory system (I9_)	Atherosclerosis, excluding cerebral and coronary sclerosis	0.129794	1.75792e-35	34.755	I9_ATHSCLE				21001	460490
IX Diseases of the circulatory system (I9_)	Diseases of arteries, arterioles and capillaries (FINNGEN)	0.13288	2.02349e-35	34.6939	FG_DOAAC				31672	241269
IX Diseases of the circulatory system (I9_)	Peripheral artery disease	0.114356	1.22546e-29	28.9117	I9_PAD				22244	460490
IX Diseases of the circulatory system (I9_)	Aneurysms, operations, SAH	0.169047	1.12228e-23	22.9499	I9_SAHANEUR				7212	450257
IV Endocrine, nutritional and metabolic diseases (E4_)	Disorders of lipoprotein metabolism and other lipidaemias	0.0590785	6.00897e-21	20.2212	E4_LIPOPROT				66025	411530
IX Diseases of the circulatory system (I9_)	Abdominal aortic aneurysm (AAA)	0.192674	1.34865e-19	18.8701	I9_ABAORTANEUR				4634	460490
Cardiometabolic endpoints	Cardiovascular diseases (excluding rheumatic etc)	0.0442902	6.04088e-19	18.2189	FG_CVD				258917	241269
VII Diseases of the eye and adnexa (H7_)	Normotensive glaucoma	0.216623	4.40149e-18	17.3564	H7_GLAUCOMA_NTG				3239	471745
II Neoplasms from hospital discharges (CD2_)	Benign neoplasm of brain and other parts of central nervous system	-0.246136	8.73776e-18	17.0586	CD2_BENIGN_BRAIN_CNS				2505	497681
IX Diseases of the circulatory system (I9_)	Atrial fibrillation and flutter with reimbursement	0.0860296	2.4632e-17	16.6085	I9_AF_REIMB				43880	241269
IV Endocrine, nutritional and metabolic diseases (E4_)	Metabolic disorders	0.0459076	1.03729e-16	15.9841	E4_METABOLIA				88656	411530
II Neoplasms from hospital discharges (CD2_)	Benign neoplasm: Cranial nerves	-0.358266	5.17845e-16	15.2858	CD2_BENIGN_CRANIAL_NERVE				1034	499152
IV Endocrine, nutritional and metabolic diseases (E4_)	Pure hypercholesterolaemia	0.057382	7.8001e-16	15.1079	E4_HYPERCHOL				48649	411530
IX Diseases of the circulatory system (I9_)	Atrial fibrillation and flutter	0.0689342	1.33968e-15	14.873	I9_AF				67783	241269
VIII Diseases of the ear and mastoid process (H8_)	Disorders of acoustic nerve	-0.359349	1.77582e-15	14.7506	H8_ACOUSNERVDIS				990	432132
IV Endocrine, nutritional and metabolic diseases (E4_)	Familial hypercholesterolemia, with ischemic heart disease	0.191245	2.04127e-15	14.6901	E4_FH_IHD				3737	411710
II Neoplasms from hospital discharges (CD2_)	Benign neoplasm: Peripheral nerves and autonomic nervous system	-0.456725	7.69839e-15	14.1136	CD2_BENIGN_PERIPH_AUTO_NEURO				570	499616
IX Diseases of the circulatory system (I9_)	Subarachnoid haemorrhage	0.163795	3.05281e-14	13.5153	I9_SAH				4365	446966
Cardiometabolic endpoints	Other heart diseases	0.0504253	3.34272e-14	13.4759	FG_OTHHEART				112736	241269
IX Diseases of the circulatory system (I9_)	Hypertension, essential	0.0394866	4.69786e-14	13.3281	I9_HYPTENSESS				141737	337464
IX Diseases of the circulatory system (I9_)	Cerebral aneurysm, nonruptured	0.178859	7.8343e-14	13.106	I9_ANEURYSM				3520	450257
IX Diseases of the circulatory system (I9_)	Nontraumatic intracranial haemmorrhage	0.107119	1.18987e-12	11.9245	I9_INTRACRA				9244	450257
VII Diseases of the eye and adnexa (H7_)	Primary open-angle glaucoma, strict	0.0968843	1.20976e-12	11.9173	H7_GLAUCOMA_POAG				11637	471745
IX Diseases of the circulatory system (I9_)	Hypertension	0.0355078	1.40152e-12	11.8534	I9_HYPTENS				162639	337464
IX Diseases of the circulatory system (I9_)	Stroke, including SAH	0.0530221	1.2494e-11	10.9033	I9_STR_SAH				39385	443877
IX Diseases of the circulatory system (I9_)	Transient ischemic attack	0.0615945	3.14485e-11	10.5024	I9_TIA				26546	450090
Comorbidities of COPD	Cardiac arrhythmias	0.0408959	4.83393e-11	10.3157	CARDIAC_ARRHYTM				98498	273194
Drug purchase endpoints	Antihypertensive medication - note that there are other indications	0.0307529	2.20897e-10	9.65581	RX_ANTIHYP				286708	213478
IX Diseases of the circulatory system (I9_)	Cardiac arrest	0.163809	5.2626e-10	9.2788	I9_CARDARR				3219	241269
IV Endocrine, nutritional and metabolic diseases (E4_)	Hyperlipidaemia, other/unspecified	0.0673106	5.6141e-10	9.25072	E4_HYPERLIPNAS				19024	411530
IX Diseases of the circulatory system (I9_)	Sequelae of cerebrovascular disease	0.0690628	8.77102e-10	9.05695	I9_SEQULAE				17432	450257
VII Diseases of the eye and adnexa (H7_)	Macular pucker	-0.114475	9.92362e-10	9.00333	MACULAR_PUCKER				6055	451733
II Neoplasms from hospital discharges (CD2_)	Benign neoplasm of other and unspecified sites	-0.24077	3.82155e-09	8.41776	CD2_BENIGN_OTHER_NOS				1218	498968
Diabetes endpoints	Type 2 diabetes, definitions combined	0.0326449	9.79964e-09	8.00879	T2D				89727	396292
II Neoplasms from hospital discharges (CD2_)	Benign neoplasm: Spinal cord	-0.357301	1.25774e-08	7.90041	CD2_BENIGN_SPINAL_CORD				502	499684
IX Diseases of the circulatory system (I9_)	Other aneurysm	0.170142	2.50386e-08	7.60139	I9_OTHANEUR				2151	460490
Diabetes endpoints	Diabetes, insulin treatment (Kela reimbursement) (more control exclusions)	0.0330042	2.69222e-08	7.56989	KELA_DIAB_INSUL_EXMORE				80321	396288
VII Diseases of the eye and adnexa (H7_)	Degeneration of macula and posterior pole	-0.0536336	8.08816e-08	7.09215	H7_MACULADEGEN				23850	451733
VI Diseases of the nervous system (G6_)	Other neurological diseases	0.0407172	8.49865e-08	7.07065	G6_OTHNEU				39605	460581
Diabetes endpoints	Type 2 diabetes, wide definition	0.0363043	1.06082e-07	6.97436	T2D_WIDE				59226	397857
IX Diseases of the circulatory system (I9_)	Stroke, excluding SAH	0.0427432	1.38077e-07	6.85988	I9_STR				36461	446552
VII Diseases of the eye and adnexa (H7_)	Glaucoma	0.0449597	5.01106e-07	6.30007	H7_GLAUCOMA				28441	471745
II Neoplasms, from cancer register (ICD-O-3)	Malignant neoplasm of respiratory system and intrathoracic organs	-0.0709609	1.57105e-06	5.80381	C3_RESPIRATORY_INTRATHORACIC				10178	372159
XIV Diseases of the genitourinary system (N14_)	Endometriosis ASRM stages 3,4	-0.0693317	1.57163e-06	5.80365	N14_ENDOMETRIOSIS_ASRM_STAGE3_4				10284	271625
II Neoplasms, from cancer register (ICD-O-3)	Solid cancers, helper endpoint	-0.0251907	1.73281e-06	5.76125	C3_SOLID_CANCER				114668	372159
IX Diseases of the circulatory system (I9_)	Aortic aneurysm	0.0676258	2.08224e-06	5.68147	I9_AORTANEUR				10694	460490
VII Diseases of the eye and adnexa (H7_)	Senile cataract	0.0304564	2.40248e-06	5.61934	H7_CATARACTSENILE				91611	401174
XIV Diseases of the genitourinary system (N14_)	Endometriosis	-0.0516262	2.82273e-06	5.54933	N14_ENDOMETRIOSIS				20534	122622
XIV Diseases of the genitourinary system (N14_)	Unspecified/other endometriosis	-0.10473	2.8727e-06	5.54171	N14_ENDOMETRIOSIS_NOS				4301	122622
IV Endocrine, nutritional and metabolic diseases (E4_)	Familial hypercholesterolemia	0.082393	3.33027e-06	5.47752	E4_FH				6732	411530
II Neoplasms, from cancer register (ICD-O-3)	Basal cell carcinoma, including avohilmo	-0.0450056	3.72615e-06	5.42874	C3_BASAL_CELL_CARCINOMA_WIDE				26694	371498
IX Diseases of the circulatory system (I9_)	Heart failure, strict	0.0362197	3.91913e-06	5.40681	I9_HEARTFAIL				41591	458595
XIV Diseases of the genitourinary system (N14_)	Endometriosis of rectovaginal septum and vagina	-0.111453	1.45268e-05	4.83783	N14_ENDOMETRIOSIS_RECTPVAGSEPT_VAGINA				3263	122622
II Neoplasms, from cancer register (ICD-O-3)	Other malignant neoplasms of skin (=non-melanoma skin cancer), including Hilmo	-0.0397604	1.47577e-05	4.83098	C3_OTHER_SKIN_WIDE				30601	372159
II Neoplasms, from cancer register (ICD-O-3)	Malignant neoplasm of brain, including Hilmo	-0.137851	1.8343e-05	4.73653	C3_BRAIN_WIDE				1987	372159
II Neoplasms, from cancer register (ICD-O-3)	Non-small cell lung cancer, including Hilmo	-0.0743159	2.8618e-05	4.54336	C3_LUNG_NONSMALL_WIDE				6868	372159
XIV Diseases of the genitourinary system (N14_)	Deep endometriosis	-0.0959019	3.45732e-05	4.46126	N14_ENDOMETRIOSIS_DEEP				3890	271625
XIV Diseases of the genitourinary system (N14_)	Endometriosis of ovary	-0.0689736	3.73302e-05	4.42794	N14_ENDOMETRIOSIS_OVARY				8002	122622
VII Diseases of the eye and adnexa (H7_)	Other retinal disorders	-0.0335889	3.79944e-05	4.42028	H7_RETINALDISOTH				35130	451733
IX Diseases of the circulatory system (I9_)	Other diseases of arteries and capillaries	0.0959758	4.24796e-05	4.37182	I9_ARTOTH				3709	460490
II Neoplasms, from cancer register (ICD-O-3)	Malignant neoplasm of skin	-0.0361526	5.51239e-05	4.25866	C3_SKIN				31997	372159
IX Diseases of the circulatory system (I9_)	Intracerebral haemorrhage	0.0769133	6.90605e-05	4.16077	I9_ICH				5576	446545
XI Diseases of the digestive system (K11_)	Colonic or urogenital fistula	-0.051624	7.18969e-05	4.14329	K11_FISTULA				12466	487720
IX Diseases of the circulatory system (I9_)	Paroxysmal tachycardia	0.0509912	0.000109297	3.96139	I9_PAROXTAC				13493	241269
II Neoplasms, from cancer register (ICD-O-3)	Malignant neoplasm of eye, brain and central nervous system	-0.131643	0.000153978	3.81254	C3_EYE_BRAIN_NEURO				1695	372159
II Neoplasms, from cancer register (ICD-O-3)	Malignant neoplasm of bronchus and lung, including Hilmo	-0.0548216	0.00018879	3.72402	C3_BRONCHUS_LUNG_WIDE				10304	372159
Cardiometabolic endpoints	Heart failure and bmi 25plus	0.0381872	0.000210015	3.67775	I9_HEARTFAIL_AND_OVERWEIGHT				25129	204333
II Neoplasms, from cancer register (ICD-O-3)	Non-small cell lung cancer, squamous	-0.118884	0.000245307	3.61029	C3_NSCLC_SQUAM				1990	372159
IV Endocrine, nutritional and metabolic diseases (E4_)	Disorder of lipoprotein metabolism, unspecified	0.0689334	0.000307758	3.51179	E4_LIPOPROTNAS				5747	411530
II Neoplasms, from cancer register (ICD-O-3)	Brain glioblastoma and astrocytoma	-0.19889	0.000467983	3.32977	C3_GBM_ASTROCYTOMA				618	372159
VII Diseases of the eye and adnexa (H7_)	Glaucoma, exfoliation	0.074893	0.000556557	3.25449	H7_GLAUCOMA_XFG				4528	471745
XI Diseases of the digestive system (K11_)	Haemorrhoids and perianal venous thrombosis	-0.0396385	0.000586651	3.23162	K11_HAEMORR				16411	386443
II Neoplasms from hospital discharges (CD2_)	Benign neoplasm: Pancreas	0.155947	0.000604436	3.21865	CD2_BENIGN_PANCREAS				954	499232
XIV Diseases of the genitourinary system (N14_)	Endometriosis of pelvic peritoneum	-0.0575453	0.0006601	3.18039	N14_ENDOMETRIOSIS_PELVICPERITONEUM				7758	122622
II Neoplasms, from cancer register (ICD-O-3)	Colorectal adenocarcinoma	-0.0537022	0.000730836	3.13618	C3_COLORECTAL_ADENO				8624	372159
XIII Diseases of the musculoskeletal system and connective tissue (M13_)	Fibroblastic disorders	-0.0465025	0.00077698	3.10959	M13_FIBROBLASTIC				11284	350578
II Neoplasms, from cancer register (ICD-O-3)	Malignant neoplasm of breast, including Hilmo	-0.0335825	0.000777463	3.10932	C3_BREAST_WIDE				25272	218713
II Neoplasms, from cancer register (ICD-O-3)	Brain glioblastoma	-0.216761	0.00085615	3.06745	C3_GBM				467	372159
Interstitial lung disease endpoints	Continuous positive airway pressure	0.05215	0.000891005	3.05012	CPAP				9817	197501
Miscellaneous, not yet classified endpoints	Bleeding	0.0220789	0.00106243	2.9737	BLEEDING				52740	447446
IX Diseases of the circulatory system (I9_)	Hypertensive Heart Disease	0.0439952	0.00120812	2.91789	I9_HYPTENSHD				12985	337464
V Mental and behavioural disorders (F5_)	Psychotic depression	-0.0917926	0.00142452	2.84633	F5_DEPRESSION_PSYCHOTIC				2702	239109
IX Diseases of the circulatory system (I9_)	Valvular heart disease excluding rheumatic fever	0.0284842	0.00156246	2.80619	I9_VHD				30795	367731
VIII Diseases of the ear and mastoid process (H8_)	Other infective otitis externa	-0.0934682	0.00159536	2.79714	H8_EXT_INFNAS				2341	484002
VIII Diseases of the ear and mastoid process (H8_)	Otitis externa, unspecified	-0.0658296	0.00168531	2.77332	H8_EXT_NAS				4712	484002
II Neoplasms from hospital discharges (CD2_)	Benign neoplasm: Parotid gland	0.0800204	0.00186892	2.72841	CD2_BENIGN_PAROTID				3070	497116
II Neoplasms from hospital discharges (CD2_)	Carcinoma in situ of breast, lobular	-0.271128	0.00190108	2.721	CD2_INSITU_BREAST_LOBULAR				253	281656
XIII Diseases of the musculoskeletal system and connective tissue (M13_)	Palmar fascial fibromatosis [Dupuytren]	-0.0547286	0.00190616	2.71984	M13_DUPUTRYEN				6972	350578
II Neoplasms from hospital discharges (CD2_)	Benign lipomatous neoplasm	0.0384379	0.00204531	2.68924	CD2_BENIGN_LIPOMATOUS				13526	486660
VII Diseases of the eye and adnexa (H7_)	Other degenerative disorders of eyelid and periocular area	0.387187	0.00223224	2.65126	H7_EYELIDDEGEN				98	450224
X Diseases of the respiratory system (J10_)	Bacterial pneumoniae	-0.0300475	0.00233373	2.63195	J10_PNEUMOBACT				22740	409571
Drug purchase endpoints	Medical treatment for female infertility	-0.0452762	0.00233948	2.63088	RX_INFERTILITY				9739	272170
II Neoplasms, from cancer register (ICD-O-3)	Mucinous and mucinous cystic tumor, including Hilmo	-0.270407	0.00244051	2.61252	C3_OVARY_MUCINO_WIDE				240	218713
II Neoplasms from hospital discharges (CD2_)	Benign neoplasm: salivary glands, exclude unknown (D119)	0.0734092	0.00256679	2.59061	CD2_BENIGN_SALIVARY_KNOWN				3436	496750
II Neoplasms, from cancer register (ICD-O-3)	Colorectal cancer	-0.0433915	0.00263481	2.57925	C3_COLORECTAL				10545	372159
II Neoplasms, from cancer register (ICD-O-3)	Malignant neoplasm of breast, ER-positive, including Hilmo	-0.036629	0.00278702	2.55486	C3_BREAST_ERPLUS_WIDE				15670	218260
XII Diseases of the skin and subcutaneous tissue (L12_)	Ulcer of lower limb, not elsewhere classified	0.0553725	0.00283831	2.54694	L12_ULCERLOWLIMB				6027	462830
I Certain infectious and parasitic diseases (AB1_)	Enterocolitis due to Clostridium difficile	-0.062184	0.003434	2.4642	C_DIFFICILE_ENTEROCOLITIS				4590	491952
V Mental and behavioural disorders (F5_)	Pervasive developmental disorders excl. Autism + Asperger	0.194401	0.0036231	2.44092	F5_PERVASIVE				451	494323
XII Diseases of the skin and subcutaneous tissue (L12_)	Dermatitis due to substances taken internally	-0.0871471	0.00393007	2.4056	L12_INTERNALSUBSTANCEDERM				2251	427815
IV Endocrine, nutritional and metabolic diseases (E4_)	Hyperparathyroidism	0.0462788	0.00398492	2.39958	E4_HYPERPARA				8130	477640
Drug purchase endpoints	First line medication for Crohn's disease	-0.0142645	0.00400276	2.39764	RX_CROHN_1STLINE				110978	389208
VII Diseases of the eye and adnexa (H7_)	Visual field defects	0.0699784	0.00417244	2.37961	H7_VISFIELDDEF				3412	473513
XI Diseases of the digestive system (K11_)	Cysts of oral region, not elsewhere classified	0.0847025	0.00418524	2.37828	K11_ORALCYST				2307	497879
II Neoplasms, from cancer register (ICD-O-3)	Malignant neoplasm of rectum, including Hilmo	-0.0581508	0.0042458	2.37204	C3_RECTUM_WIDE				5118	372159
VI Diseases of the nervous system (G6_)	Generalized epilepsy, mode (most common among epilepsy diagnosis)	-0.114023	0.00499287	2.30165	GE_MODE				1234	483885
II Neoplasms, from cancer register (ICD-O-3)	Malignant neoplasm of colon, including Hilmo	-0.0453934	0.00510129	2.29232	C3_COLON_WIDE				8259	372159
VII Diseases of the eye and adnexa (H7_)	Degenerative macular diseases	-0.0574227	0.00534072	2.2724	MACULA_NAS				4957	451733
VII Diseases of the eye and adnexa (H7_)	Glaucoma suspect	0.0317371	0.00537564	2.26957	H7_GLAUCSUSP				16604	471745
XI Diseases of the digestive system (K11_)	Other diseases of anus and rectum	-0.0332624	0.0054255	2.26556	K11_OTHANRECT				15109	386443
II Neoplasms from hospital discharges (CD2_)	Benign neoplasm: Connective and other soft tissue of upper limb, including shoulder	-0.0952322	0.00581514	2.23544	CD2_BENIGN_CONNSOFT_UPPERLIMB				1713	498473
IX Diseases of the circulatory system (I9_)	Calcific aortic valvular stenosis, operated	0.0350652	0.00611491	2.21361	I9_CAVS_OPERATED				13490	486696
XIII Diseases of the musculoskeletal system and connective tissue (M13_)	Lateral epicondylitis	-0.0509216	0.00616581	2.21001	M13_LATERALEPICOND				6051	350578
XVII Congenital malformations, deformations and chromosomal abnormalities (Q17)	Congenital malformations of great arteries	0.140093	0.00623936	2.20486	Q17_CONGEN_MALFO_GREAT_ARTERIES				760	493970
Rheuma endpoints	Gout, strict definition	0.0454585	0.00679532	2.16779	GOUT_STRICT				7510	489402
II Neoplasms from hospital discharges (CD2_)	Benign neoplasm of major salivary glands	0.0617492	0.00686641	2.16327	CD2_BENIGN_SALIVARY				3919	496267
VII Diseases of the eye and adnexa (H7_)	Inflammation of lacrimal passages (acute and unspecified)	-0.147184	0.00754275	2.12247	H7_LACRIMINFLAMACU				659	450224
II Neoplasms from hospital discharges (CD2_)	Carcinoma in situ of breast, intraductal	-0.0676482	0.0077931	2.10829	CD2_INSITU_BREAST_INTRADUCTAL				3207	278702
XII Diseases of the skin and subcutaneous tissue (L12_)	Dermatitis due to ingested food	-0.100466	0.00781358	2.10715	L12_FOODDERMAT				1526	427815
II Neoplasms from hospital discharges (CD2_)	Benign neoplasm: Cornea	-0.44833	0.00793597	2.1004	CD2_BENIGN_CORNEA				51	500135
XV Pregnancy, childbirth and the puerperium (O15_)	Pregnancy hypertension	0.0273219	0.00844637	2.07333	O15_HYPTENSPREG				20779	261130
XVII Congenital malformations, deformations and chromosomal abnormalities (Q17)	Other congenital malformations of intestine	-0.208531	0.00860677	2.06516	Q17_OTHER_CONGEN_MALFO_INTESTINE				309	498466
II Neoplasms from hospital discharges (CD2_)	Benign neoplasms	-0.0122487	0.00910186	2.04087	CD2_BENIGN				142938	357248
XIV Diseases of the genitourinary system (N14_)	Endometriosis diagnosis and infertility diagnosis occurring together	-0.0559269	0.00925763	2.0335	N14_ENDOMET_INFERT				4527	268177
Other, not yet classified endpoints (same as #MISC)	Essential (haemorrhagic) thrombocythaemia	-0.0982235	0.00999448	2.00024	THROMBOCYTAEMIA				1403	371259
IX Diseases of the circulatory system (I9_)	Hypotension due to drugs	0.156568	0.0107453	1.96878	HYPOTE_DRUGS				512	499674
II Neoplasms, from cancer register (ICD-O-3)	Adenocarcinoma and papilloma adenocarcinoma of rectum	-0.059922	0.0109711	1.95975	C3_RECTUM_ADENO				3797	372159
IX Diseases of the circulatory system (I9_)	Other peripheral vascular diseases	0.0627817	0.0111255	1.95368	I9_OTHPER				3370	460490
VI Diseases of the nervous system (G6_)	Other inherited muscular atrophy	-0.40254	0.0111823	1.95147	G6_OTHINMUSC				63	498618
Other, not yet classified endpoints (same as #MISC)	Myeloproliferative diseases (CML excluded)	-0.0672715	0.0112233	1.94988	MYELOPROF_NONCML				2932	496934
IV Endocrine, nutritional and metabolic diseases (E4_)	Hypokalaemia	0.0506241	0.0112549	1.94866	E4_HYPOKALAEMIA				5227	411530
XV Pregnancy, childbirth and the puerperium (O15_)	Maternal care for known or suspected disproportion	-0.0874626	0.0115372	1.9379	O15_MATERN_CARE_DISPROP				1741	219217
IX Diseases of the circulatory system (I9_)	Arterial embolism and thrombosis	0.0741474	0.011572	1.93659	I9_ARTEMBTHR				2410	460490
XIV Diseases of the genitourinary system (N14_)	Inflammatory diseases of prostate (prostatitis)	-0.0504633	0.0115771	1.9364	N14_PROSTATITIS				5417	150685
VII Diseases of the eye and adnexa (H7_)	Blindness or visual impairment, binocular	-0.278309	0.0121826	1.91426	H7_VISIMPBILATERAL				166	473513
IV Endocrine, nutritional and metabolic diseases (E4_)	Disorders of iron metabolism	0.152784	0.0122414	1.91217	E4_IRON_MET				559	411530
XIV Diseases of the genitourinary system (N14_)	Diseases of male genital organs	-0.0171917	0.0127303	1.89516	N14_MALEGEN				67592	150685
XII Diseases of the skin and subcutaneous tissue (L12_)	Ingrowing nail	-0.0772424	0.0128024	1.89271	L12_NAIL_INGROW				2140	474896
II Neoplasms, from cancer register (ICD-O-3)	Adenocarcinoma, papilloma adenocarcinoma and mucinous carcinomas of rectum	-0.0571033	0.0133003	1.87614	C3_RECTUM_ADENO_MUCINO				3956	372159
III Diseases of the blood and blood-forming organs and certain disorders involving the immune mechanism (D3_)	Other and unspecified coagulation defects	0.0805769	0.0134856	1.87013	D3_COAGDEFNAS				1948	491499
II Neoplasms from hospital discharges (CD2_)	Benign neoplasm: Central nervous system, other parts/unspecified	-0.308465	0.0135145	1.8692	CD2_BENIGN_CNS_NOS				131	500055
I Certain infectious and parasitic diseases (AB1_)	Other bacterial intestinal infections	-0.039223	0.013736	1.86214	AB1_BACT_INTEST_OTH				8262	441806
II Neoplasms from hospital discharges (CD2_)	Other benign neoplasms of connective and other soft tissue	-0.0554789	0.013767	1.86116	CD2_BENIGN_CONNECTIVE_SOFT				4066	496120
XIV Diseases of the genitourinary system (N14_)	Other disorders of urethra and urinary system	0.0174445	0.0138727	1.85784	N14_URETHRAOTH				49588	392269
II Neoplasms from hospital discharges (CD2_)	Melanocytic naevi	-0.0299346	0.0140942	1.85096	CD2_BENIGN_MELANOCYTIC				14183	486003
XII Diseases of the skin and subcutaneous tissue (L12_)	Scar conditions and fibrosis of skin	-0.0879298	0.0144764	1.83934	L12_SCARCONDITIONS				1587	462830
VII Diseases of the eye and adnexa (H7_)	Papilloedema, unspecified	-0.120057	0.0146457	1.83429	H7_PAPILLOEDEMA				849	496274
VI Diseases of the nervous system (G6_)	Other cranial nerve disorders in other disorders	-0.359868	0.0147989	1.82977	G6_CRAINOTH				93	431627
III Diseases of the blood and blood-forming organs and certain disorders involving the immune mechanism (D3_)	Other coagulation defects	0.0637408	0.01486	1.82798	D3_COAGOTHER				3026	491499
VII Diseases of the eye and adnexa (H7_)	Retinal detachments and breaks	0.0276279	0.0149748	1.82464	H7_RETINALDETACH				16740	451733
II Neoplasms, from cancer register (ICD-O-3)	Colon adenocarcinoma	-0.0507396	0.0150463	1.82257	C3_COLON_ADENO				4895	372159
II Neoplasms from hospital discharges (CD2_)	Carcinoma in situ of uteri, other/unspecified	0.230335	0.0157058	1.80394	CD2_INSITU_CERVIX_UTERI_NOS				225	281684
II Neoplasms, from cancer register (ICD-O-3)	Chondrosarcoma, including Hilmo	-0.268139	0.0163129	1.78747	C3_CHONDROSARCOMA_WIDE				164	372159
XI Diseases of the digestive system (K11_)	Diseases of oral cavity, salivary glands and jaws	0.0102534	0.0163441	1.78664	K11_ORAL				296147	204039
VI Diseases of the nervous system (G6_)	Generalized epilepsy	-0.0831961	0.0165634	1.78085	GE				1710	483885
XII Diseases of the skin and subcutaneous tissue (L12_)	Eccrine sweat disorders	0.360842	0.0171376	1.76605	L12_ECCRINESWEAT				89	474896
IV Endocrine, nutritional and metabolic diseases (E4_)	Adrenogenital disorders	0.273182	0.0171419	1.76594	E4_ADRENOGEN				155	477640
XVII Congenital malformations, deformations and chromosomal abnormalities (Q17)	Congenital musculoskeletal deformities of head, face, spine and chest	0.161956	0.0172886	1.76224	Q17_CONGEN_MUSCULOS_DEFORMITI_HEAD_FACE_SPINE_CHEST				447	496421
VIII Diseases of the ear and mastoid process (H8_)	Suppurative and unspecified otitis media	-0.0246948	0.0175914	1.7547	H8_MED_SUPP				20877	464237
VIII Diseases of the ear and mastoid process (H8_)	Otitis externa	-0.033948	0.0181422	1.74131	H8_EXTOTITIS				10117	484002
XII Diseases of the skin and subcutaneous tissue (L12_)	Generalized pustular psoriasis	0.300642	0.0181572	1.74095	L12_PSORI_PUSTGEN				126	481187
VI Diseases of the nervous system (G6_)	Thoracic root disorders	-0.421109	0.0184723	1.73348	G6_THROOT				63	431627
VI Diseases of the nervous system (G6_)	Monoplegia	0.142876	0.0195826	1.70813	G6_MONOPLE				547	495362
VII Diseases of the eye and adnexa (H7_)	Chronic inflammatory disorders of orbit	0.336549	0.019943	1.70021	H7_ORBITINFLAMCHRON				97	450224
IX Diseases of the circulatory system (I9_)	Cerebral atherosclerosis	0.149655	0.020267	1.69321	I9_CEREBATHER				494	499692
II Neoplasms from hospital discharges (CD2_)	Benign lipomatous neoplasm of skin and subcutaneous tissue of other and unspecified sites	0.207187	0.020281	1.69291	CD2_BENIGN_LIPO_SKIN_NOS				256	499930
II Neoplasms, from cancer register (ICD-O-3)	Malignant neoplasm of bladder, including Hilmo	-0.0478273	0.0207616	1.68274	C3_BLADDER_WIDE				5158	372159
XIX Injury, poisoning and certain other consequences of external causes (ST19_)	Fracture of skull and facial bones	-0.0329642	0.0209204	1.67943	ST19_FRACT_SKULL_FACIAL_BONES				10336	425315
VII Diseases of the eye and adnexa (H7_)	Corneal degeneration	-0.138542	0.02117	1.67428	H7_CORNEALDYSTROPHY				567	471319
VIII Diseases of the ear and mastoid process (H8_)	Diseases of middle ear and mastoid	-0.0184883	0.0214659	1.66825	H8_MIDDLEMASTOID				35949	464237
Neurological endpoints	Migraine, single triptan purchase ok & required. ICD-code if available is included	-0.0152558	0.0219821	1.65793	MIGRAINE_TRIPTAN				56974	443212
XIV Diseases of the genitourinary system (N14_)	Other disorders of male genital organs	-0.0848799	0.0221672	1.65429	N14_OTHDISMALEGEN				1511	150685
XIV Diseases of the genitourinary system (N14_)	Endometriosis of intestine	-0.129348	0.0223676	1.65038	N14_ENDOMETRIOSIS_INTESTINE				650	122622
XVII Congenital malformations, deformations and chromosomal abnormalities (Q17)	Pectus excavatum	0.245837	0.0225476	1.6469	Q17_PECTUS_EXCAVATUM				177	500009
IX Diseases of the circulatory system (I9_)	Arterial embolism and thrombosis of lower extremity artery	0.0872169	0.0232311	1.63393	I9_ARTEMBTHRLOW				1400	460490
VII Diseases of the eye and adnexa (H7_)	Third [oculomotor] nerve palsy	0.127311	0.0235424	1.62815	H7_PARASTRA3				646	475520
II Neoplasms, from cancer register (ICD-O-3)	Malignant neoplasm of digestive organs	-0.0248354	0.0236706	1.62579	C3_DIGESTIVE_ORGANS				18914	372159
II Neoplasms, from cancer register (ICD-O-3)	Malignant neoplasm of small intestine, including Hilmo	-0.0970336	0.0237105	1.62506	C3_SMALL_INTESTINE_WIDE				1113	372159
XII Diseases of the skin and subcutaneous tissue (L12_)	Generalized skin eruption due to drugs and medicaments	-0.0836147	0.0237843	1.62371	GENERALI_SKIN_ERUPT_DRUGS_MEDICAM				1502	498684
XII Diseases of the skin and subcutaneous tissue (L12_)	Acne	0.0476483	0.0238699	1.62215	L12_ACNE				4812	474896
VI Diseases of the nervous system (G6_)	Sequelae of inflammatory diseases of the central nervous system	-0.308013	0.0239784	1.62018	G6_NEUROINFSEQ				109	496771
V Mental and behavioural disorders (F5_)	Mixed specific developmental disorders	0.118002	0.0241379	1.6173	F5_MIXEDDEV				817	494323
XI Diseases of the digestive system (K11_)	Chronic pancreatitis	0.0452315	0.0243159	1.61411	K11_CHRONPANC				5157	433953
II Neoplasms, from cancer register (ICD-O-3)	Malignant neoplasm of pancreas, including Hilmo	0.0550666	0.0244647	1.61146	C3_PANCREAS_WIDE				3485	372159
I Certain infectious and parasitic diseases (AB1_)	Pediculosis and phthiriasis	0.216646	0.0251837	1.59888	AB1_PEDICULOSIS_AND_PHTHIRIAASIS_WIDE				218	497680
XI Diseases of the digestive system (K11_)	Coeliac disease	-0.0445949	0.0255341	1.59288	K11_COELIAC				5308	476554
XIV Diseases of the genitourinary system (N14_)	Cystitis	0.0134662	0.0255688	1.59229	N14_CYSTITIS				71471	392269
Diabetes endpoints	Diabetic retinopathy, strict definition	-0.0410596	0.0256065	1.59165	DM_RETINOPATHY_STRICT				6970	88076
II Neoplasms from hospital discharges (CD2_)	Benign neoplasm: Hypopharynx	-0.251462	0.0256395	1.59109	CD2_BENIGN_HYPOPHARYNX				160	500026
II Neoplasms from hospital discharges (CD2_)	Other benign neoplasms of skin	-0.024306	0.0257691	1.5889	CD2_BENIGN_SKIN				18002	482184
VII Diseases of the eye and adnexa (H7_)	Chorioretinal scars	0.289874	0.0261198	1.58303	H7_CHORSCAR				120	451733
VI Diseases of the nervous system (G6_)	Episodal and paroxysmal disorders	0.0102508	0.0263112	1.57986	G6_EPIPAROX				133630	366556
II Neoplasms, from cancer register (ICD-O-3)	Malignant neoplasm of thymus, including Hilmo	-0.264428	0.0264832	1.57703	C3_THYMUS_WIDE				143	372159
XV Pregnancy, childbirth and the puerperium (O15_)	Maternal care for known or suspected fetal abnormality and damage	-0.0382868	0.0266938	1.57359	O15_MATERN_CARE_FETAL_ABNORM				7373	219217
VII Diseases of the eye and adnexa (H7_)	Retinal vascular disorders	0.0451461	0.0269842	1.56889	H7_RETINAVASC				5054	451733
IV Endocrine, nutritional and metabolic diseases (E4_)	Delayed puberty	-0.180881	0.0273792	1.56258	E4_DELPUB				314	477640
Other, not yet classified endpoints (same as #MISC)	Chronic myeloid leukaemia [CML], BCR/ABL-positive	0.17615	0.02751	1.56051	CML				320	496934
XIV Diseases of the genitourinary system (N14_)	Female genital prolapse	0.0238207	0.0277626	1.55654	N14_FEMGENPROL				24060	122622
XI Diseases of the digestive system (K11_)	Caries of dentine, including avohilmo	0.00911354	0.0284302	1.54622	K11_CARIES_3				233767	266419
II Neoplasms from hospital discharges (CD2_)	Benign neoplasm: Rectum	-0.0367592	0.0284505	1.54591	CD2_BENIGN_RECTUM				7451	492735
X Diseases of the respiratory system (J10_)	Pulmonary oedema	0.120495	0.0284879	1.54534	J10_PULMOEDEMA				681	492466
III Diseases of the blood and blood-forming organs and certain disorders involving the immune mechanism (D3_)	Coagulation defects, purpura and other haemorrhagic conditions	0.0339232	0.0285463	1.54445	D3_COAGDEF_PURPUR_HAEMORRHAGIC				8687	491499
V Mental and behavioural disorders (F5_)	Other reaction to severe stress, and adjustment disorders	0.0232176	0.0287263	1.54172	F5_STRESSOTH				19398	441712
IV Endocrine, nutritional and metabolic diseases (E4_)	Primary hyperparathyroidism	0.0480837	0.0291139	1.5359	E4_PRIMARY_HYPERPARATHYROIDISM				4291	495895
II Neoplasms from hospital discharges (CD2_)	Benign neoplasm: Rectum, anus and anal canal	-0.0341403	0.029253	1.53383	CD2_BENIGN_RECTUM_ANAL				8568	491618
II Neoplasms, from cancer register (ICD-O-3)	Adenocarcinomas of cervix	0.25765	0.0296838	1.52748	C3_CERVIX_ADENO				145	218713
VII Diseases of the eye and adnexa (H7_)	Other strabismus	-0.0310233	0.029838	1.52523	H7_STRABOTH				10322	475520
XVII Congenital malformations, deformations and chromosomal abnormalities (Q17)	Osteogenesis imperfecta	0.344349	0.0304004	1.51712	Q17_OSTEOGEN_IMPERFECTA				83	496421
VIII Diseases of the ear and mastoid process (H8_)	Suppurative otitis media, unspecified	0.0974265	0.0311401	1.50668	H8_SUP_OTINAS				1006	464237
XIV Diseases of the genitourinary system (N14_)	Primary amenorrhea	-0.183085	0.0313011	1.50444	N14_PRIMARY_AMENORRHEA				282	499904
XII Diseases of the skin and subcutaneous tissue (L12_)	Other prurigo	-0.152518	0.0313184	1.5042	L12_PRURIGONAS				408	427815
VII Diseases of the eye and adnexa (H7_)	Fourth [trochlear] nerve palsy	0.108449	0.0316942	1.49902	H7_PARASTRA4				802	475520
XIV Diseases of the genitourinary system (N14_)	Male infertility	-0.0716595	0.0317995	1.49758	N14_MALEINFERT				1911	150685
II Neoplasms from hospital discharges (CD2_)	Carcinoma in situ of skin	0.05446	0.0321189	1.49324	CD2_INSITU_SKIN				3215	496971
XI Diseases of the digestive system (K11_)	Umbilical hernia	0.0276882	0.0322315	1.49172	K11_UMBHER				12782	423356
XI Diseases of the digestive system (K11_)	Abscess of anal and rectal regions	-0.0500041	0.0324743	1.48846	K11_ABSCANAL				3781	386443
IX Diseases of the circulatory system (I9_)	Diseases of veins, lymphatic vessels and lymph nodes, not elsewhere classified	-0.0128556	0.0325447	1.48752	I9_DISVEINLYMPH				70743	429443
IX Diseases of the circulatory system (I9_)	Varicose veins	-0.017046	0.0326844	1.48566	I9_VARICVE				39004	429443
XII Diseases of the skin and subcutaneous tissue (L12_)	Calcinosis cutis	-0.374502	0.0330628	1.48066	L12_CALCINOSISCUTIS				65	462830
IX Diseases of the circulatory system (I9_)	Nonpyogenic thrombosis of intracranial venous system	0.165792	0.0330849	1.48037	I9_THROMBICV				336	450257
II Neoplasms from hospital discharges (CD2_)	Benign neoplasm: Transverse colon	-0.0479604	0.0332131	1.47869	CD2_BENIGN_TRANSVERSE_COLON				4089	496097
XIII Diseases of the musculoskeletal system and connective tissue (M13_)	Other specified/unspecified deforming dorsopathies	0.11431	0.0337179	1.47214	M13_DEFORMDORSONAS				707	347768
V Mental and behavioural disorders (F5_)	Acute alcohol intoxication	-0.027691	0.0339406	1.46928	F5_ALCOHOLAC				12622	467033
I Certain infectious and parasitic diseases (AB1_)	Viral meningitis	-0.0809158	0.0340895	1.46738	AB1_VIRAL_MENINGITIS				1407	497246
IV Endocrine, nutritional and metabolic diseases (E4_)	Disorders of parathyroid gland	0.0320512	0.0340902	1.46737	E4_PARATHYRO				9268	477640
VII Diseases of the eye and adnexa (H7_)	Severe visual impairment, monocular	0.165526	0.0343503	1.46407	H7_SEVVISIMPMONOC				335	473513
XII Diseases of the skin and subcutaneous tissue (L12_)	Acne conglobata	0.212894	0.0354169	1.45079	L12_ACNE_CONGLOBLATA				200	474896
V Mental and behavioural disorders (F5_)	Obsessive-compulsive disorder	-0.0560356	0.0355116	1.44963	F5_OCD				3045	441712
IV Endocrine, nutritional and metabolic diseases (E4_)	Autoimmune polyglandular failure	0.41717	0.0364872	1.43786	E4_AUTOPOLYFAI				51	477640
IV Endocrine, nutritional and metabolic diseases (E4_)	Disorders of puberty	-0.124191	0.0368944	1.43304	E4_DISPUB				594	477640
I Certain infectious and parasitic diseases (AB1_)	Other bacterial intestinal infections	-0.0291747	0.0369871	1.43195	AB1_BACT_INTEST_OTH_WIDE				10740	439809
Asthma and related endpoints	Asthma-related pneumonia	-0.0224772	0.0376496	1.42424	ASTHMA_PNEUMONIA				18376	438990
XIV Diseases of the genitourinary system (N14_)	Other diseases of urinary system	0.0106222	0.0377094	1.42355	N14_URINOTH				107917	392269
XIII Diseases of the musculoskeletal system and connective tissue (M13_)	Atlantoaxial subluxation	-0.190426	0.0382155	1.41776	M13_ATLOAXSUBLUX				242	347768
VI Diseases of the nervous system (G6_)	Other and unspecified hydrocephalus	0.113736	0.0383363	1.41639	G6_HCOTHUNS				679	497129
Rheuma endpoints	SLE (Finngen)	-0.0811362	0.0384902	1.41465	SLE_FG				1340	368758
II Neoplasms from hospital discharges (CD2_)	Benign neoplasm: Brain, infratentorial	-0.202853	0.0389135	1.4099	CD2_BENIGN_BRAIN_INFRATENT				211	499975
I Certain infectious and parasitic diseases (AB1_)	Bacterial, viral and other infectious agents	-0.0493899	0.0394594	1.40385	AB1_BACT_BIR_OTHER_INF_AGENTS				3591	496595
X Diseases of the respiratory system (J10_)	Influenza and pneumonia	-0.0110782	0.0395521	1.40283	J10_INFLUPNEU				90615	409571
II Neoplasms from hospital discharges (CD2_)	Benign lipomatous neoplasm of skin and subcutaneous tissue of head, face and neck	0.0588911	0.0396159	1.40213	CD2_BENIGN_LIPO_SKIN_HEADFACENECK				2511	497675
IX Diseases of the circulatory system (I9_)	Other diseases of pericardium	0.0708321	0.0396725	1.40151	I9_PERICAOTH				1743	367731
IV Endocrine, nutritional and metabolic diseases (E4_)	Other disorders of electrolyte and fluid balance, not elsewhere classified	0.160575	0.0400415	1.39749	E4_FLUIDELECTRONAS				334	411530
VII Diseases of the eye and adnexa (H7_)	Retinal vascular occlusion	0.0424509	0.0400793	1.39708	H7_RETIVASCOCCLUSION				4922	451733
VIII Diseases of the ear and mastoid process (H8_)	Labyrinthitis	0.272159	0.0406986	1.39042	H8_LABYRINTHITIS				115	473015
XIV Diseases of the genitourinary system (N14_)	Urethritis and urethral syndrome	0.100995	0.0407596	1.38977	N14_URETHRITISANDURSYNDR				838	392269
IX Diseases of the circulatory system (I9_)	Other disorders of veins	-0.021463	0.0410044	1.38717	I9_VEINSOTH				19868	429443
IX Diseases of the circulatory system (I9_)	Complications following myocardial infarction	0.164112	0.0412354	1.38473	I9_MI_COMPLICATIONS				321	396043
IV Endocrine, nutritional and metabolic diseases (E4_)	Mixed hyperlipidaemia	0.074208	0.041504	1.38191	E4_HYPERLIPMIX				1563	411530
I Certain infectious and parasitic diseases (AB1_)	Pediculosis and phthiriasis	0.273885	0.0421095	1.37562	AB1_PEDICULOSIS_AND_PHTHIRIAASIS				112	497786
VI Diseases of the nervous system (G6_)	Generalized epilepsy, strict definition	-0.0983117	0.0421483	1.37522	GE_STRICT				880	483885
XVII Congenital malformations, deformations and chromosomal abnormalities (Q17)	Meckel's diverticulum	-0.195851	0.0421881	1.37481	Q17_MECKELS_DIVERTICULUM				220	499966
XIX Injury, poisoning and certain other consequences of external causes (ST19_)	Fracture of rib(s), sternum and thoracic spine	-0.0248433	0.0421968	1.37472	ST19_FRACT_RIBS_STERNUM_THORACIC_SPINE				14253	477116
XIV Diseases of the genitourinary system (N14_)	Urethral stricture	0.0617557	0.0423721	1.37292	N14_URETHRALSTRICT				2254	392269
XIII Diseases of the musculoskeletal system and connective tissue (M13_)	Peroneal tendinitis	-0.115887	0.0436114	1.3604	M13_PERONEALTEND				621	347768
VIII Diseases of the ear and mastoid process (H8_)	Acute suppurative otitis media	-0.025103	0.044092	1.35564	H8_SUP_ACUTE				14387	464237
VI Diseases of the nervous system (G6_)	Meralgia paraesthetica	-0.080534	0.0442751	1.35384	G6_MERALGIA				1280	431627
XII Diseases of the skin and subcutaneous tissue (L12_)	Nail disorders	-0.0493614	0.0445092	1.35155	L12_NAILDIS				3412	474896
Interstitial lung disease endpoints	ILD-related respiratory insufficiency	-0.0842447	0.0453649	1.34328	ILD_INSUFFICIENCY				1162	493830
XI Diseases of the digestive system (K11_)	Other gastritis (incl. Duodenitis)	0.0283952	0.0457193	1.3399	K11_OTHGASTR				10467	420114
XI Diseases of the digestive system (K11_)	Other diseases of intestines	-0.00992276	0.0457604	1.33951	K11_INTESTOTH				113743	386443
IX Diseases of the circulatory system (I9_)	Occlusion and stenosis of arteries, not leading to stroke	0.121613	0.0459124	1.33807	I9_STENOSIS				552	450257
II Neoplasms, from cancer register (ICD-O-3)	Malignant neoplasm of spinal cord, cranial nerves and other parts of central nervous system, including Hilmo	-0.169143	0.0471379	1.32663	C3_SPINAL_CORD_CRANIAL_AND_OTHER_CNS_WIDE				283	372159
Neurological endpoints	Alzheimer‚Äôs disease (Atypical or mixed) (more control exclusions)	0.047846	0.0476914	1.32156	AD_AM_EXMORE				4292	191784
VIII Diseases of the ear and mastoid process (H8_)	Diseases of external ear	-0.0226587	0.0477661	1.32088	H8_EXTERNAL				16184	484002
X Diseases of the respiratory system (J10_)	Chronic diseases of tonsils and adenoids	0.012879	0.048074	1.31809	J10_CHRONTONSADEN				59983	369050
XIV Diseases of the genitourinary system (N14_)	Excessive, frequent and irregular menstruation	-0.0151642	0.0481992	1.31696	N14_MESNRUIRREG				51327	122622
III Diseases of the blood and blood-forming organs and certain disorders involving the immune mechanism (D3_)	Anaemias	0.020596	0.048307	1.31599	D3_ANAEMIA				41313	102913
XIII Diseases of the musculoskeletal system and connective tissue (M13_)	Other enthesopathies	-0.0235634	0.0485166	1.31411	M13_ENTESOPATHYOTH				15115	350578
IX Diseases of the circulatory system (I9_)	Hypotension	0.0331733	0.0494072	1.30621	I9_HYPOTE				7436	491421
XIV Diseases of the genitourinary system (N14_)	Hydrocele	-0.0397075	0.0495872	1.30463	N14_HYDROCELE				5286	150685
XII Diseases of the skin and subcutaneous tissue (L12_)	Acanthosis nigricans	-0.259408	0.049713	1.30353	L12_ACANTHNIGRICANS				117	462830
Neurological endpoints	Congenital hydrocephalus	-0.234428	0.0497496	1.30321	Q17_CONGEN_HYDROCEPHALUS				144	499335
XXI Factors influencing health status and contact with health services (Z21_)	Tobacco use				Z21_TOBAC_USE				2053	498133
XXI Factors influencing health status and contact with health services (Z21_)	Procreative management				Z21_PROCREATIVE_MANAG				19250	386189
XXI Factors influencing health status and contact with health services (Z21_)	Problems related to medical facilities and other health care				Z21_PROBL_RELATED_MEDICAL_FACILITI_OTH_HEALTH_CARE				2689	389946
XXI Factors influencing health status and contact with health services (Z21_)	Previous suicide attempt				Z21_PREVIOUS_SUICIDE_ATTEMPT				389	499797
XXI Factors influencing health status and contact with health services (Z21_)	Lung transplant status				Z21_LUNG_TRANSPLANT_STATUS				261	499923
XXI Factors influencing health status and contact with health services (Z21_)	Kidney transplant status				Z21_KIDNEY_TRANSPLANT_STATUS				1956	492812
XXI Factors influencing health status and contact with health services (Z21_)	Asymptomatic human immunodeficiency virus [HIV] infection status				Z21_ASYMP_HUMAN_IMMUNODEFICIENCY_VIRUS_HIV_INFECTION_STATUS				190	480457
I Certain infectious and parasitic diseases (AB1_)	Enteritis due to Yersinia enterocolitica				YERSINIAENTERITIS				187	491952
VII Diseases of the eye and adnexa (H7_)	Wet age-related macular degeneration				WET_AMD				7529	335608
Quantitative endpoints	Weight, inverse-rank normalized				WEIGHT_IRN				369975	0
Psychiatric endpoints from Katri R√§ikk√∂nen	Suicide or other Intentional self-harm				VWXY20_SUICI_OTHER_INTENTI_SELF_H				11838	488348
COPD and related endpoints	Vocal cord dysfunction				VOCALCORDDYS				7322	167089
IV Endocrine, nutritional and metabolic diseases (E4_)	Vitamin deficiency, wide				VIT_DEF				1880	464211
Interstitial lung disease endpoints	Viral pneumonia (unknown virus, not influenza)				VIRALPNEUMONAS				2757	479815
Interstitial lung disease endpoints	Viral pneumonia (known virus, not influenza)				VIRALPNEUMOKNOWN				948	481160
Neurological endpoints	Vascular dementia (undefined)				VD_U				1908	470147
Neurological endpoints	Vascular dementia (sudden onset)				VD_SO				187	470147
Neurological endpoints	Vascular dementia (subcortical)				VD_SC				1253	470147
Neurological endpoints	Vascular dementia (other)				VD_O				250	470147
Neurological endpoints	Vascular dementia (mixed)				VD_MX				694	470147
Neurological endpoints	Vascular dementia (multiple infarctions)				VD_MI				649	470147
XIV Diseases of the genitourinary system (N14_)	Vaginal lichen planus				VAGINAL_LICHEN_PLANUS				169	500017
Rheuma endpoints	Arthropathy in ulcerative colitis				ULCER_ARTHR				474	494980
Gastrointestinal endpoints	Ulcerative rectosigmoiditis				ULCERRECT				3511	475418
Gastrointestinal endpoints	Ulcerative proctitis				ULCERPROCT				2550	475418
Gastrointestinal endpoints	Other ulcerative colitis				ULCEROTH				2371	475418
Gastrointestinal endpoints	Ulcerative colitis, NAS				ULCERNAS				6289	475418
Gastrointestinal endpoints	Ulcerative ileocolitis				ULCERILEO				1613	475418
Gastrointestinal endpoints	Ulcerative enterocolitis				ULCERENTER				1224	475418
XXII Codes for special purposes (U22_)	Covid-19 suspected case				U22_COVID19_SUSPECTED				10551	472960
XXII Codes for special purposes (U22_)	Covid-19 confirmed case				U22_COVID19_CONFIRMED				17546	472960
Neurological endpoints	severe traumatic brain injury, does not include concussion				TRAUMBRAIN_NONCONCUS				10219	489967
COPD and related endpoints	Tracheo-bronchomalasia				TRACHEOBRONCHOMAL				184	167089
XI Diseases of the digestive system (K11_)	Tongue abnormality				TONGUEABNORMALITY				2275	497911
Comorbidities of Gastrointestinal endpoints	Thyrotoxicosis				THYROTOXICOSIS				11699	485759
Comorbidities of Gastrointestinal endpoints	Thyroiditis				THYROIDITIS				2851	485759
XI Diseases of the digestive system (K11_)	Temporomandibular joint disorders, including avohilmo				TEMPOROMANDIB_INCLAVO				23035	477151
I Certain infectious and parasitic diseases (AB1_)	Respiratory tuberculosis				TBC_RESP				2236	497204
Diabetes endpoints	Type 1 diabetes, wide definition				T1D_WIDE				11197	396409
Diabetes endpoints	Type 1 diabetes, strict definition, subgroup 2				T1D_STRICT2				84	390986
Diabetes endpoints	Type1 diabetes, definitions combined, early onset				T1D_EARLY				2960	497226
Rheuma endpoints	Systemic sclerosis,strict definition				SYSTSCLE_STRICT				320	499317
Rheuma endpoints	Systemic disorders of connective tissue in diseases classified elsewhere (FG)				SYSTINOTH_FG				75	368412
Rheuma endpoints	Adult-onset Still disease				STILL_ADULT				147	450126
Alcohol related diseases	Toxic effect of ethanol				ST19_TOXIC_EFFECT_ETHAN				1614	498572
Alcohol related diseases	Toxic effect of alcohol				ST19_TOXIC_EFFECT_ALCOHOL				806	495261
XIX Injury, poisoning and certain other consequences of external causes (ST19_)	Fracture at wrist and hand level				ST19_FRACT_WRIST_HAND_LEVEL				17674	437223
XIX Injury, poisoning and certain other consequences of external causes (ST19_)	Fracture of spine, level unspecified				ST19_FRACT_SPINE_LEVEL_UNSPE				73	495916
XIX Injury, poisoning and certain other consequences of external causes (ST19_)	Fracture of shoulder and upper arm				ST19_FRACT_SHOUL_UPPER_ARM				18050	451682
XIX Injury, poisoning and certain other consequences of external causes (ST19_)	Fracture of neck				ST19_FRACT_NECK				2334	489369
XIX Injury, poisoning and certain other consequences of external causes (ST19_)	Fracture of lumbar spine and pelvis				ST19_FRACT_LUMBAR_SPINE_PELVIS				10032	479948
XIX Injury, poisoning and certain other consequences of external causes (ST19_)	Fracture of lower leg, including ankle				ST19_FRACT_LOWER_LEG_INCLU_ANKLE				29741	419840
XIX Injury, poisoning and certain other consequences of external causes (ST19_)	Fractures involving multiple body regions				ST19_FRACT_INVOLVI_MULTIPLE_BODY_REGIONS				79	498701
XIX Injury, poisoning and certain other consequences of external causes (ST19_)	Fracture of forearm				ST19_FRACT_FOREA				29793	460250
XIX Injury, poisoning and certain other consequences of external causes (ST19_)	Fracture of foot, except ankle				ST19_FRACT_FOOT_ANKLE				11791	460175
XIX Injury, poisoning and certain other consequences of external causes (ST19_)	Fracture of femur				ST19_FRACT_FEMUR				13567	474493
Rheuma endpoints	Spondylopathies (FG)				SPONDYLOPATHY_FG				6425	368412
Comorbidities of Interstitial lung disease endpoints	Spondyloarthritis				SPONDYLOARTHRITIS				8689	450126
V Mental and behavioural disorders (F5_)	Smoking dependency				SMOKING_DEPEND				3508	494818
Rheuma endpoints	Other forms of systemic lupus erythematosus				SLE_OTH				299	498846
Neurological endpoints	Sleep disorders (combined)				SLEEP				107907	387936
Neurological endpoints	Small fibre neuropathy				SFN				1022	490761
Rheuma endpoints	Other secondary gonarthrosis				SCND_OTH_KNEEARTHROSIS				2019	435651
Rheuma endpoints	Other secondary coxarthrosis				SCND_OTH_COXARTHROSIS				1267	467224
Drug purchase endpoints	Biological medication for rheuma				RX_RHEUMA_BIOLOGICAL				7824	492362
Drug purchase endpoints	Paracetamol or NSAID medication				RX_PARACETAMOL_NSAID				434037	66149
V Mental and behavioural disorders (F5_)	Use of hypnotics and sedatives				RX_N05C				88090	412096
Drug purchase endpoints	Glucosamine medication				RX_GLUCOSAMINE				23204	476982
Drug purchase endpoints	Second line medication for Crohn's disease				RX_CROHN_2NDLINE				30338	469848
Drug purchase endpoints	Codeine or tramadol medication				RX_CODEINE_TRAMADOL				90765	409421
Drug purchase endpoints	Biological medicines for asthma				RX_ASTMA_BIOL				706	499480
Comorbidities of Asthma	Vasomotor rhinitis (mode)				RHINITIS_VASOMOTOR				2872	491514
Rheuma endpoints	Other arthritis (FG)				RHEU_ARTHRITIS_OTH				15740	368412
Rheuma endpoints	Seropositive rheumatoid arthritis, wide				RHEUMA_SEROPOS_WIDE				12223	487959
Rheuma endpoints	Seropositive rheumatoid arthritis, strict definition				RHEUMA_SEROPOS_STRICT				6358	488366
Rheuma endpoints	Seronegative rheumatoid arthritis				RHEUMA_SERONEG				5137	368412
Rheuma endpoints	Other (seronegative) rheumatoid arthritis, wide				RHEUMA_OTHER_WIDE				8316	491870
Rheuma endpoints	Other/unspecified rheumatoid arthritis				RHEUMA_NOS				5186	494884
Rheuma endpoints	Reactive arthropathies, FINNGEN				RHEUMA_ARHTROPAT_REACTIVE				3011	368412
Rheuma endpoints	Rheumatoid lung disease				RHEUMAT_LUNG				151	450126
Interstitial lung disease endpoints	Respiratory disorders in diseases classified elsewhere				RESP_ILL_DIS_CLASS_ELSEWHERE				491	499695
Rheuma endpoints	Reiter disease				REITER				214	497175
XVIII Symptoms, signs and abnormal clinical and laboratory findings, not elsewhere classified (R18_)	Retention of urine				R18_RETEN_URINE				17121	450264
XVIII Symptoms, signs and abnormal clinical and laboratory findings, not elsewhere classified (R18_)	Malaise and fatigue				R18_MALAI_FATIG				31709	356346
XVIII Symptoms, signs and abnormal clinical and laboratory findings, not elsewhere classified (R18_)	Anorexia				R18_ANOREXIA				559	499627
XVII Congenital malformations, deformations and chromosomal abnormalities (Q17)	Ventricular septal defect, a heart condition				Q17_VENTRICULAR_SEPTAL_DEFECT				843	499343
XVII Congenital malformations, deformations and chromosomal abnormalities (Q17)	Vertebral, anorectal, cardiavascular, thracheoesophagial, renal and limb anomaly				Q17_VACTREL				7223	492963
XVII Congenital malformations, deformations and chromosomal abnormalities (Q17)	Unicornuate uterus				Q17_UNICORNUATE_UTERUS				99	500087
XVII Congenital malformations, deformations and chromosomal abnormalities (Q17)	Undescended testicle				Q17_UNDES_TESTICLE				371	217588
XVII Congenital malformations, deformations and chromosomal abnormalities (Q17)	Undescended testis, unilateral				Q17_UNDESCENDED_TESTIS_UNILATERAL				302	499884
XVII Congenital malformations, deformations and chromosomal abnormalities (Q17)	Tuberous sclerosis 1				Q17_TUBEROUS_SCLEROSIS				69	496590
XVII Congenital malformations, deformations and chromosomal abnormalities (Q17)	Trisomy 21 (Down syndrome) due to meiotic nondisjunction				Q17_TRISOMY_21_DUE_TO_MEIOTIC_NONDISJUNCTION				68	500118
XVII Congenital malformations, deformations and chromosomal abnormalities (Q17)	Tetralogy of Fallot, a congenital heart defect.				Q17_TETRALOGY_OF_FALLOT				135	500051
XVII Congenital malformations, deformations and chromosomal abnormalities (Q17)	Syndactyly				Q17_SYNDACTYLY				78	496421
XVII Congenital malformations, deformations and chromosomal abnormalities (Q17)	Supernumerary ureter				Q17_SUPERNUMERARY_URETER				65	500121
XVII Congenital malformations, deformations and chromosomal abnormalities (Q17)	Spina bifida				Q17_SPINA_BIFIDA				79	499335
XVII Congenital malformations, deformations and chromosomal abnormalities (Q17)	Single ventricle heart				Q17_SINGLE_VENTRICLE_HEART				50	500136
XVII Congenital malformations, deformations and chromosomal abnormalities (Q17)	Septal defects				Q17_SEPTA_DEFEC				2512	497674
XVII Congenital malformations, deformations and chromosomal abnormalities (Q17)	Right ventricular outflow tract obstruction				Q17_RVOTO				277	499909
XVII Congenital malformations, deformations and chromosomal abnormalities (Q17)	Renal agenesis and other reduction defects of kidney				Q17_RENAL_AGENE_OTHER_REDUCT_DEFECTS_KIDNEY				165	497941
XVII Congenital malformations, deformations and chromosomal abnormalities (Q17)	Reduction defects of upper limb				Q17_REDUCT_DEFECTS_UPPER_LIMB				86	496421
XVII Congenital malformations, deformations and chromosomal abnormalities (Q17)	Reduction defects of lower limb				Q17_REDUCT_DEFECTS_LOWER_LIMB				90	496421
XVII Congenital malformations, deformations and chromosomal abnormalities (Q17)	Prominent ears				Q17_PROMINENT_EARS				371	499815
XVII Congenital malformations, deformations and chromosomal abnormalities (Q17)	Polycystic kidney disease				Q17_POLYCYSTIC_KIDNEY_DISEASE				957	499229
XVII Congenital malformations, deformations and chromosomal abnormalities (Q17)	Phakomatoses, not elsewhere classified				Q17_PHAKOMATOSES_NOT_ELSEW_CLASSIFIED				406	496590
XVII Congenital malformations, deformations and chromosomal abnormalities (Q17)	Isolated patent ductus arteriosus				Q17_PDA				95	500091
XVII Congenital malformations, deformations and chromosomal abnormalities (Q17)	Patent foramen ovale				Q17_PATENT_FORAMEN_OVALE				798	499388
XVII Congenital malformations, deformations and chromosomal abnormalities (Q17)	Other specified congenital malformation syndromes affecting multiple systems				Q17_OTHER_SPECIFE_CONGEN_MALFO_SYNDR_AFFECTING_MULTIPLE_SYSTEMS				599	496590
XVII Congenital malformations, deformations and chromosomal abnormalities (Q17)	Other sex chromosome abnormalities, male phenotype, not elsewhere classified				Q17_OTHER_SEX_CHROMOSOME_ABNORMALITI_MALE_PHENOT_NOT_ELSEW_CLASSIFIED				65	217998
XVII Congenital malformations, deformations and chromosomal abnormalities (Q17)	Other osteochondrodysplasias				Q17_OTHER_OSTEOCHONDROD				317	496421
XVII Congenital malformations, deformations and chromosomal abnormalities (Q17)	Other congenital musculoskeletal deformities				Q17_OTHER_CONGEN_MUSCULOS_DEFORMITI				116	496421
XVII Congenital malformations, deformations and chromosomal abnormalities (Q17)	Other congenital malformations				Q17_OTHER_CONGEN_MALFO_WIDE				5554	494632
XVII Congenital malformations, deformations and chromosomal abnormalities (Q17)	Other congenital malformations of urinary system				Q17_OTHER_CONGEN_MALFO_URINARY_SYSTEM				188	497941
XVII Congenital malformations, deformations and chromosomal abnormalities (Q17)	Other congenital malformations of upper alimentary tract				Q17_OTHER_CONGEN_MALFO_UPPER_ALIME_TRACT				249	498466
XVII Congenital malformations, deformations and chromosomal abnormalities (Q17)	Other congenital malformations of tongue, mouth and pharynx				Q17_OTHER_CONGEN_MALFO_TONGUE_MOUTH_PHARYNX				538	498466
XVII Congenital malformations, deformations and chromosomal abnormalities (Q17)	Other congenital malformations of skull and face bones				Q17_OTHER_CONGEN_MALFO_SKULL_FACE_BONES				117	496421
XVII Congenital malformations, deformations and chromosomal abnormalities (Q17)	Other congenital malformations of skin				Q17_OTHER_CONGEN_MALFO_SKIN				1549	496590
XVII Congenital malformations, deformations and chromosomal abnormalities (Q17)	Other congenital malformations of respiratory system				Q17_OTHER_CONGEN_MALFO_RESPI_SYSTEM				64	499565
XVII Congenital malformations, deformations and chromosomal abnormalities (Q17)	Other congenital malformations of peripheral vascular system				Q17_OTHER_CONGEN_MALFO_PERIP_VASCULAR_SYSTEM				507	493970
XVII Congenital malformations, deformations and chromosomal abnormalities (Q17)	Other congenital malformations, not elsewhere classified				Q17_OTHER_CONGEN_MALFO_NOT_ELSEW_CLASSIFIED				307	496590
XVII Congenital malformations, deformations and chromosomal abnormalities (Q17)	Other congenital malformations of nervous system				Q17_OTHER_CONGEN_MALFO_NERVOUS_SYSTEM				373	499335
XVII Congenital malformations, deformations and chromosomal abnormalities (Q17)	Other congenital malformations of male genital organs				Q17_OTHER_CONGEN_MALFO_MALE_GENITAL_ORGANS				237	217588
XVII Congenital malformations, deformations and chromosomal abnormalities (Q17)	Other congenital malformations of limb(s)				Q17_OTHER_CONGEN_MALFO_LIMBS				294	496421
XVII Congenital malformations, deformations and chromosomal abnormalities (Q17)	Other congenital malformations of kidney				Q17_OTHER_CONGEN_MALFO_KIDNEY				140	497941
XVII Congenital malformations, deformations and chromosomal abnormalities (Q17)	Other congenital malformations of heart				Q17_OTHER_CONGEN_MALFO_HEART				236	493970
XVII Congenital malformations, deformations and chromosomal abnormalities (Q17)	Other congenital malformations of female genitalia				Q17_OTHER_CONGEN_MALFO_FEMALE_GENITALIA				335	278562
XVII Congenital malformations, deformations and chromosomal abnormalities (Q17)	Other congenital malformations of face and neck				Q17_OTHER_CONGEN_MALFO_FACE_NECK				1133	497508
XVII Congenital malformations, deformations and chromosomal abnormalities (Q17)	Other congenital malformations of ear				Q17_OTHER_CONGEN_MALFO_EAR				497	497508
XVII Congenital malformations, deformations and chromosomal abnormalities (Q17)	Other congenital malformations of digestive system				Q17_OTHER_CONGEN_MALFO_DIGES_SYSTEM2				85	498466
XVII Congenital malformations, deformations and chromosomal abnormalities (Q17)	Other congenital malformations of the digestive system				Q17_OTHER_CONGEN_MALFO_DIGES_SYSTEM1_WIDE				2013	498173
XVII Congenital malformations, deformations and chromosomal abnormalities (Q17)	Other congenital malformations of the digestive system				Q17_OTHER_CONGEN_MALFO_DIGES_SYSTEM1				1720	498466
XVII Congenital malformations, deformations and chromosomal abnormalities (Q17)	Other congenital malformations of circulatory system				Q17_OTHER_CONGEN_MALFO_CIRCULATO_SYSTEM				946	493970
XVII Congenital malformations, deformations and chromosomal abnormalities (Q17)	Other congenital malformations of brain				Q17_OTHER_CONGEN_MALFO_BRAIN				177	499335
XVII Congenital malformations, deformations and chromosomal abnormalities (Q17)	Other congenital malformations				Q17_OTHER_CONGEN_MALFO				3596	496590
XVII Congenital malformations, deformations and chromosomal abnormalities (Q17)	Other chromosome abnormalities, not elsewhere classified				Q17_OTHER_CHROMOSOME_ABNORMALITI_NOT_ELSEW_CLASSIFIED				151	499504
XVII Congenital malformations, deformations and chromosomal abnormalities (Q17)	Osteochondrodysplasia with defects of growth of tubular bones and spine				Q17_OSTEOCHONDROD_W_DEFECTS_GROWTH_TUBULAR_BONES_SPINE				68	496421
XVII Congenital malformations, deformations and chromosomal abnormalities (Q17)	Neurofibromatosis, type 2				Q17_NEUROFIBROMATOSIS_2				64	496590
XVII Congenital malformations, deformations and chromosomal abnormalities (Q17)	Neurofibromatosis, type 1				Q17_NEUROFIBROMATOSIS_1				237	496590
XVII Congenital malformations, deformations and chromosomal abnormalities (Q17)	Multiple congenital exostoses				Q17_MULTIPLE_CONGENITAL_EXOSTOSES				77	500109
XVII Congenital malformations, deformations and chromosomal abnormalities (Q17)	Monosomies and deletions from the autosomes, not elsewhere classified				Q17_MONOSOMI_DELET_AUTOSOMES_NOT_ELSEW_CLASSIFIED				95	499504
XVII Congenital malformations, deformations and chromosomal abnormalities (Q17)	Microtia (small ears)				Q17_MICROTIA				66	500120
XVII Congenital malformations, deformations and chromosomal abnormalities (Q17)	Medullary cystic kidney disease, nephronophthisis				Q17_MEDULLARY_CYSTIC_KIDNEY_DISEASE_NEPHRONOPHTHISIS				57	500129
XVII Congenital malformations, deformations and chromosomal abnormalities (Q17)	Mastocytosis				Q17_MASTOCYTOSIS				188	496590
XVII Congenital malformations, deformations and chromosomal abnormalities (Q17)	Marfan's syndrome				Q17_MARFAN				190	496590
XVII Congenital malformations, deformations and chromosomal abnormalities (Q17)	Left ventricular outflow tract obstruction, narrow definition				Q17_LVOTO_NARROW				1857	498329
XVII Congenital malformations, deformations and chromosomal abnormalities (Q17)	Left ventricular outflow tract obstruction (LVOTO), broad definition				Q17_LVOTO_BROAD				4050	496136
XVII Congenital malformations, deformations and chromosomal abnormalities (Q17)	Imperforate hymen				Q17_IMPERFORATE_HYMEN				55	500131
XVII Congenital malformations, deformations and chromosomal abnormalities (Q17)	Hypospadias with an incomplete glans penis				Q17_HYPOSPADIAS_WITH_AN_INCOMPLETE_GLANS_PENIS				71	500115
XVII Congenital malformations, deformations and chromosomal abnormalities (Q17)	Hypospadias				Q17_HYPOSPADIAS				132	217588
XVII Congenital malformations, deformations and chromosomal abnormalities (Q17)	Hereditary lymphedema				Q17_HEREDITARY_LYMPHEDEMA				55	500131
XVII Congenital malformations, deformations and chromosomal abnormalities (Q17)	Familial benign pemphigus (Hailey-Hailey disease)				Q17_FAMILIAL_BENIGN_PEMPHIGUS				78	500108
XVII Congenital malformations, deformations and chromosomal abnormalities (Q17)	Esophageal diverticulum (pouch)				Q17_ESOPHAGEAL_DIVERTICULUM				85	500101
XVII Congenital malformations, deformations and chromosomal abnormalities (Q17)	Epidermolysis bullosa				Q17_EPIDERMOL_BULLOSA				54	496590
XVII Congenital malformations, deformations and chromosomal abnormalities (Q17)	Ehlers-Danlos syndrome				Q17_EHLER_SYNDR				371	499815
XVII Congenital malformations, deformations and chromosomal abnormalities (Q17)	Ectopic testis				Q17_ECTOPIC_TESTIS				171	500015
XVII Congenital malformations, deformations and chromosomal abnormalities (Q17)	Ebstein's anomaly				Q17_EBSTEINS_ANOMALY				53	500133
XVII Congenital malformations, deformations and chromosomal abnormalities (Q17)	Down's syndrome				Q17_DOWNS_SYNDR				125	499504
XVII Congenital malformations, deformations and chromosomal abnormalities (Q17)	Cystic kidney disease				Q17_CYSTIC_KIDNEY_DISEA				1176	497941
XVII Congenital malformations, deformations and chromosomal abnormalities (Q17)	Cystic disease of liver				Q17_CYSTIC_DISEASE_OF_LIVER				231	499955
XVII Congenital malformations, deformations and chromosomal abnormalities (Q17)	Craniosynostosis EXCLUDE syndromes				Q17_CRANIOSYNOSTOSIS				69	500117
XVII Congenital malformations, deformations and chromosomal abnormalities (Q17)	Conotruncal defects				Q17_CONOTR_DEFEC				465	499721
XVII Congenital malformations, deformations and chromosomal abnormalities (Q17)	Congenital obstructive defects of renal pelvis and congenital malformations of ureter				Q17_CONGEN_OBSTRUCTIVE_DEFECTS_RENAL_PELVIS_CONGEN_MALFO_URETER				737	497941
XVII Congenital malformations, deformations and chromosomal abnormalities (Q17)	Congenital malformations of uterus and cervix				Q17_CONGEN_MALFO_UTERUS_CERVIX				802	278562
XVII Congenital malformations, deformations and chromosomal abnormalities (Q17)	Congenital malformations of the urinary system				Q17_CONGEN_MALFO_URINARY_SYSTEM_WIDE				2395	497791
XVII Congenital malformations, deformations and chromosomal abnormalities (Q17)	Congenital malformations of the urinary system				Q17_CONGEN_MALFO_URINARY_SYSTEM				2245	497941
XVII Congenital malformations, deformations and chromosomal abnormalities (Q17)	Congenital malformations of trachea and bronchus				Q17_CONGEN_MALFO_TRACHEA_BRONCHUS				339	499565
XVII Congenital malformations, deformations and chromosomal abnormalities (Q17)	Congenital malformations of spine and bony thorax				Q17_CONGEN_MALFO_SPINE_BONY_THORAX				209	496421
XVII Congenital malformations, deformations and chromosomal abnormalities (Q17)	Congenital retinoschisis				Q17_CONGEN_MALFO_RETI				89	497508
XVII Congenital malformations, deformations and chromosomal abnormalities (Q17)	Congenital malformations of the respiratory system				Q17_CONGEN_MALFO_RESPI_SYSTEM_WIDE				685	499501
XVII Congenital malformations, deformations and chromosomal abnormalities (Q17)	Congenital malformations of the respiratory system				Q17_CONGEN_MALFO_RESPI_SYSTEM				621	499565
XVII Congenital malformations, deformations and chromosomal abnormalities (Q17)	Congenital malformations of pulmonary and tricuspid valves				Q17_CONGEN_MALFO_PULMONARY_TRICU_VALVES				258	493970
XVII Congenital malformations, deformations and chromosomal abnormalities (Q17)	Congenital malformations of posterior segment of eye				Q17_CONGEN_MALFO_POSTERI_SEGMENT_EYE				178	497508
XVII Congenital malformations, deformations and chromosomal abnormalities (Q17)	Congenital malformations of ovaries, fallopian tubes and broad ligaments				Q17_CONGEN_MALFO_OVARIES_FALLOP_TUBES_BROAD_LIGAM				2259	278562
XVII Congenital malformations, deformations and chromosomal abnormalities (Q17)	Congenital malformations of oesophagus				Q17_CONGEN_MALFO_OESOPHAGUS				172	498466
XVII Congenital malformations, deformations and chromosomal abnormalities (Q17)	Congenital malformations of nose				Q17_CONGEN_MALFO_NOSE				56	499565
XVII Congenital malformations, deformations and chromosomal abnormalities (Q17)	Congenital malformations of the nervous system				Q17_CONGEN_MALFO_NERVOUS_SYSTEM				851	499335
XVII Congenital malformations, deformations and chromosomal abnormalities (Q17)	Congenital malformations of the musculoskeletal system, not elsewhere classified				Q17_CONGEN_MALFO_MUSCULOS_SYSTEM_NOT_ELSEW_CLASSIFIED				557	496421
XVII Congenital malformations, deformations and chromosomal abnormalities (Q17)	Congenital malformations of lung				Q17_CONGEN_MALFO_LUNG				86	499565
XVII Congenital malformations, deformations and chromosomal abnormalities (Q17)	Congenital malformations of larynx				Q17_CONGEN_MALFO_LARYNX				102	499565
XVII Congenital malformations, deformations and chromosomal abnormalities (Q17)	Congenital malformations of great veins				Q17_CONGEN_MALFO_GREAT_VEINS				107	493970
XVII Congenital malformations, deformations and chromosomal abnormalities (Q17)	Congenital malformations of genital organs				Q17_CONGEN_MALFO_GENITAL_ORGANS				4036	496150
XVII Congenital malformations, deformations and chromosomal abnormalities (Q17)	Congenital malformations of gallbladder, bile ducts and liver				Q17_CONGEN_MALFO_GALLB_BILE_DUCTS_LIVER				336	498466
XVII Congenital malformations, deformations and chromosomal abnormalities (Q17)	Congenital malformations of eye, ear, face and neck				Q17_CONGEN_MALFO_EYE_EAR_FACE_NECK				2678	497508
XVII Congenital malformations, deformations and chromosomal abnormalities (Q17)	Congenital malformations of eyelid, lacrimal apparatus and orbit				Q17_CONGEN_MALFO_EYELID_LACRIMAL_APPARA_ORBIT_WIDE				362	497469
XVII Congenital malformations, deformations and chromosomal abnormalities (Q17)	Congenital malformations of eyelid, lacrimal apparatus and orbit				Q17_CONGEN_MALFO_EYELID_LACRIMAL_APPARA_ORBIT				323	497508
XVII Congenital malformations, deformations and chromosomal abnormalities (Q17)	Congenital malformations of ear causing impairment of hearing				Q17_CONGEN_MALFO_EAR_CAUSI_IMPAIRM_HEARING				128	497508
XVII Congenital malformations, deformations and chromosomal abnormalities (Q17)	Congenital malformations and deformations of the musculoskeletal system				Q17_CONGEN_MALFO_DEFORMAT_MUSCULOS_SYSTEM_WIDE				4811	495375
XVII Congenital malformations, deformations and chromosomal abnormalities (Q17)	Congenital malformations and deformations of the musculoskeletal system				Q17_CONGEN_MALFO_DEFORMAT_MUSCULOS_SYSTEM				3765	496421
XVII Congenital malformations, deformations and chromosomal abnormalities (Q17)	Congenital malformations of the circulatory system				Q17_CONGEN_MALFO_CIRCULATO_SYSTEM				6216	493970
XVII Congenital malformations, deformations and chromosomal abnormalities (Q17)	Congenital malformations of cardiac chambers and connections				Q17_CONGEN_MALFO_CARDIAC_CHAMB_CONNECTIO				213	493970
XVII Congenital malformations, deformations and chromosomal abnormalities (Q17)	Congenital malformations of breast				Q17_CONGEN_MALFO_BREAST				649	496590
XVII Congenital malformations, deformations and chromosomal abnormalities (Q17)	Congenital malformation of biliary tract				Q17_CONGEN_MALFO_BILI				93	500093
XVII Congenital malformations, deformations and chromosomal abnormalities (Q17)	Congenital malformations of anterior segment of eye				Q17_CONGEN_MALFO_ANTER_SEGMENT_EYE				287	497508
XVII Congenital malformations, deformations and chromosomal abnormalities (Q17)	Congenital lens malformations				Q17_CONGEN_LENS_MALFO				175	497508
XVII Congenital malformations, deformations and chromosomal abnormalities (Q17)	Congenital ichthyosis				Q17_CONGEN_ICHTHYOSIS				111	496590
XVII Congenital malformations, deformations and chromosomal abnormalities (Q17)	Congenital deformities of hip				Q17_CONGEN_DEFORMITI_HIP				690	496421
XVII Congenital malformations, deformations and chromosomal abnormalities (Q17)	Congenital deformities of feet				Q17_CONGEN_DEFORMITI_FEET				979	496421
XVII Congenital malformations, deformations and chromosomal abnormalities (Q17)	Congenital absence, atresia and stenosis of large intestine				Q17_CONGEN_ABSENCE_ATRES_STENO_LARGE_INTESTINE				51	498466
XVII Congenital malformations, deformations and chromosomal abnormalities (Q17)	Congenital vesicoureteral reflux				Q17_CONGENITAL_VESICOURETERAL_REFLUX				237	499949
XVII Congenital malformations, deformations and chromosomal abnormalities (Q17)	Congenital varicose veins				Q17_CONGENITAL_VARICOSE_VEINS				164	500022
XVII Congenital malformations, deformations and chromosomal abnormalities (Q17)	Congenital stenosis of pulmonary valve				Q17_CONGENITAL_STENOSIS_OF_PULMONARY_VALVE				245	499941
XVII Congenital malformations, deformations and chromosomal abnormalities (Q17)	Congenital retinoschisis				Q17_CONGENITAL_RETINOSCHISIS				72	500114
XVII Congenital malformations, deformations and chromosomal abnormalities (Q17)	Congenital ptosis				Q17_CONGENITAL_PTOSIS				121	500065
XVII Congenital malformations, deformations and chromosomal abnormalities (Q17)	Congenital ovarian cysts				Q17_CONGENITAL_OVARIAN_CYSTS				1747	498439
XVII Congenital malformations, deformations and chromosomal abnormalities (Q17)	Congenital obstruction of the pelviureteric junction				Q17_CONGENITAL_OBSTRUCTION_OF_THE_PELVIURETERIC_JUNCTION				280	499906
XVII Congenital malformations, deformations and chromosomal abnormalities (Q17)	Congenital nasolacrimal duct obstruction or stenosis				Q17_CONGENITAL_NASOLACRIMAL_DUCT_OBSTRUCTION_OR_STENOSIS				172	500014
XVII Congenital malformations, deformations and chromosomal abnormalities (Q17)	Congenital mitral valve regurgitation				Q17_CONGENITAL_MITRAL_VALVE_REGURGITATION				63	500123
XVII Congenital malformations, deformations and chromosomal abnormalities (Q17)	Congenital dislocation of hip, unilateral				Q17_CONGENITAL_DISLOCATION_OF_HIP_UNILATERAL				244	499942
XVII Congenital malformations, deformations and chromosomal abnormalities (Q17)	Congenital cataract				Q17_CONGENITAL_CATARACT				158	500028
XVII Congenital malformations, deformations and chromosomal abnormalities (Q17)	Congenital aortic valve stenosis				Q17_CONGENITAL_AORTIC_VALVE_STENOSIS				167	500019
XVII Congenital malformations, deformations and chromosomal abnormalities (Q17)	Congenital absence, occlusion, or narrowing of the ear canal				Q17_CONGENITAL_ABSENCE_OCCLUSION_OR_NARROWING_OF_THE_EAR_CANAL				68	500118
XVII Congenital malformations, deformations and chromosomal abnormalities (Q17)	Complex cardiac defects				Q17_COMPLEX_CARD_DEFEC				205	499981
XVII Congenital malformations, deformations and chromosomal abnormalities (Q17)	Coarctation of the aorta				Q17_COARCTATION_OF_THE_AORTA				381	499805
XVII Congenital malformations, deformations and chromosomal abnormalities (Q17)	Clubfoot				Q17_CLUBFOOT				368	499818
XVII Congenital malformations, deformations and chromosomal abnormalities (Q17)	Cleft palate				Q17_CLEFT_PALATE				386	499588
XVII Congenital malformations, deformations and chromosomal abnormalities (Q17)	Cleft lip and cleft lip and palate				Q17_CLEFT_LIP_OR_LIP_AND_PALATE				270	499177
XVII Congenital malformations, deformations and chromosomal abnormalities (Q17)	Cleft lip, lip and palate or palate				Q17_CLEFT_LIP_CLEFT_PALATE				598	499588
XVII Congenital malformations, deformations and chromosomal abnormalities (Q17)	Cleft lip				Q17_CLEFT_LIP				109	499586
XVII Congenital malformations, deformations and chromosomal abnormalities (Q17)	Cleft hard palate NOS				Q17_CLEFT_HARD_PALATE_NOS				176	499271
XVII Congenital malformations, deformations and chromosomal abnormalities (Q17)	Caries in Clefts patients				Q17_CLEFT_AND_CARIES				384	499802
XVII Congenital malformations, deformations and chromosomal abnormalities (Q17)	Chromosomal abnormalities, not elsewhere classified				Q17_CHROMOSOMAL_ABNORMALITI_NOT_ELSEW_CLASSIFIED				682	499504
XVII Congenital malformations, deformations and chromosomal abnormalities (Q17)	Bilateral cryptorchidism (undescended testicles)				Q17_BILATERAL_CRYPTORCHIDISM				69	500117
XVII Congenital malformations, deformations and chromosomal abnormalities (Q17)	Bicuspidal aortic valve syndrome				Q17_BICUSP_AORTIC_VALVE				1356	493970
XVII Congenital malformations, deformations and chromosomal abnormalities (Q17)	Bicornuate uterus				Q17_BICORNUATE_UTERUS				257	499929
XVII Congenital malformations, deformations and chromosomal abnormalities (Q17)	Balanced rearrangements and structural markers, not elsewhere classified				Q17_BALANC_REARR_STRUCTURAL_MARKERS_NOT_ELSEW_CLASSIFIED				134	499504
XVII Congenital malformations, deformations and chromosomal abnormalities (Q17)	Atrioventricular septal defect				Q17_AVSD				143	500043
XVII Congenital malformations, deformations and chromosomal abnormalities (Q17)	Atrial septal defect, secundum type				Q17_ATRIAL_SEPTAL_DEFECT_SECUNDUM_TYPE				1058	499128
XVII Congenital malformations, deformations and chromosomal abnormalities (Q17)	Atrial septal defect				Q17_ASD				1443	493970
XVII Congenital malformations, deformations and chromosomal abnormalities (Q17)	Arteriovenous malformation of peripheral vessels				Q17_ARTERIOVENOUS_MALFORMATION_OF_PERIPHERAL_VESSELS				187	499999
XVII Congenital malformations, deformations and chromosomal abnormalities (Q17)	Arteriovenous malformation of cerebral vessels				Q17_ARTERIOVENOUS_MALFORMATION_OF_CEREBRAL_VESSELS				380	499806
XVII Congenital malformations, deformations and chromosomal abnormalities (Q17)	Arnold-Chiari syndrome				Q17_ARNOLD_CHIARI_SYNDROME				337	499849
XVII Congenital malformations, deformations and chromosomal abnormalities (Q17)	Abnormal pulmonary venous return				Q17_APVR				90	500096
XVII Congenital malformations, deformations and chromosomal abnormalities (Q17)	Aortic stenosis				Q17_AORTIC_STENOSIS				50	500136
XVII Congenital malformations, deformations and chromosomal abnormalities (Q17)	Ankyloglossia				Q17_ANKYLOGLOSSIA				633	499553
XVII Congenital malformations, deformations and chromosomal abnormalities (Q17)	Alport				Q17_ALPORT				50	496590
XVII Congenital malformations, deformations and chromosomal abnormalities (Q17)	Accessory breast				Q17_ACCESSORY_BREAST				239	499947
XVII Congenital malformations, deformations and chromosomal abnormalities (Q17)	Absence of one kidney				Q17_ABSENCE_OF_ONE_KIDNEY				86	500100
Interstitial lung disease endpoints	COPD/asthma/ILD related infections				PULM_INFECTIONS				168980	331206
XII Diseases of the skin and subcutaneous tissue (L12_)	Psoriasis (vulgaris), strict definition				PSORI_STRICT				1266	481187
Rheuma endpoints	Primary gonarthrosis, bilateral				PRIM_KNEEARTHROSIS				25353	435651
Rheuma endpoints	Primary coxarthrosis, bilateral				PRIM_COXARTHROSIS				12738	467224
Other, not yet classified endpoints (same as #MISC)	Polycythaemia vera				POLYCYTVERA				1264	371429
Comorbidities of Asthma	Pollen allergy				POLLENALLERG				9083	486898
Asthma and related endpoints	Pneumococcal septicemia				PNEUMO_SEPTHICHE				1252	498868
IX Diseases of the circulatory system (I9_)	Phlebitis and thrombophlebitis of superficial vessels of lower extremities, drug-induced				PHLEBI_THROMBOP_SUPERF_VESSE_LOWER_EXTREMITI				102	500084
IX Diseases of the circulatory system (I9_)	Phlebitis and thrombophlebitis of other deep vessels of lower extremities, drug-induced				PHLEBI_THROMBOP_OTHER_DEEP_VESSE_LOWER_EXTREMITI				112	500074
IX Diseases of the circulatory system (I9_)	Phlebitis and thrombophlebitis of lower extremities, unspecified, drug-induced				PHLEBI_THROMBOP_LOWER_EXTREMITI_UNSPE				306	499880
VI Diseases of the nervous system (G6_)	Phantom limb syndrome with pain				PHANTOMLIMB				96	253793
Neurological endpoints	Dementia due to Parkinson's disease (more control exclusions)				PD_DEMENTIA_EXMORE				862	192033
Neurological endpoints	Secondary parkinsonism (more control exclusions)				PD2ND_EXMORE				1007	192033
Miscellaneous, not yet classified endpoints	Pain (limb, back, neck, head abdominally)				PAIN				246393	252806
XVI Certain conditions originating in the perinatal period (P16_)	Transitory disorders of carbohydrate metabolism specific to fetus and newborn				P16_TRANSITO_DISORD_CARBOH_METABOLISM_SPECIFIC_FETUS_NEWBO				471	499702
XVI Certain conditions originating in the perinatal period (P16_)	Slow fetal growth and fetal malnutrition				P16_SLOW_FETAL_GROWTH_FETAL_MALNUTRITION				203	499262
XVI Certain conditions originating in the perinatal period (P16_)	Respiratory distress of newborn				P16_RESPI_DISTR_NEWBO				495	499312
XVI Certain conditions originating in the perinatal period (P16_)	Respiratory and cardiovascular disorders specific to the perinatal period				P16_RESPI_CARDIOV_DISORD_SPECIFIC_PERINA_PERIOD				874	499312
XVI Certain conditions originating in the perinatal period (P16_)	Other perinatal haematological disorders				P16_OTH_PERINA_HAEMATOL_DISORD				55	499525
XVI Certain conditions originating in the perinatal period (P16_)	Other infections specific to the perinatal period				P16_OTH_INFECTIONS_SPECIFIC_PERINA_PERIOD				201	499769
XVI Certain conditions originating in the perinatal period (P16_)	Other disorders originating in the perinatal period				P16_OTH_DISORD_ORIGINA_PERINA_PERIOD				353	499833
XVI Certain conditions originating in the perinatal period (P16_)	Neonatal jaundice from other and unspecified causes				P16_NEONTAL_JAUND_OTH_UNSP_CAUSES				499	499525
XVI Certain conditions originating in the perinatal period (P16_)	Interstitial emphysema and related conditions originating in the perinatal period				P16_INTERSTITIAL_EMPHY_RELATED_COND_ORIGINA_PERINA_PERIOD				52	499312
XVI Certain conditions originating in the perinatal period (P16_)	Infections specific to the perinatal period				P16_INFECTIONS_SPECIFIC_PERINA_PERIOD				417	499769
XVI Certain conditions originating in the perinatal period (P16_)	Fetus and newborn affected by other complications of labour and delivery				P16_FET_NEWB_OTH_COMPLICATIO_LABOUR_DELIV				80	499721
XVI Certain conditions originating in the perinatal period (P16_)	Fetus and newborn affected by maternal factors and by complications of pregnancy, labour and delivery				P16_FET_NEWB_MATERN_FACTO_COMPLICATIO_PREGNAC_LABOUR_DELIV				465	499721
XVI Certain conditions originating in the perinatal period (P16_)	Fetus and newborn affected by maternal conditions that may be unrelated to present pregnancy				P16_FET_NEWB_MATERN_COND_UNREL_PRESENT_PREGNAC				135	499721
XVI Certain conditions originating in the perinatal period (P16_)	Fetus and newborn affected by maternal complications of pregnancy				P16_FET_NEWB_MATERN_COMPLICATIO_PREGNAC				206	499721
XVI Certain conditions originating in the perinatal period (P16_)	Fetus and newborn affected by complications of placenta, cord and membranes				P16_FET_NEWB_COMPLICATIO_PLACEN_CORD_MEMBRANES				56	499721
XVI Certain conditions originating in the perinatal period (P16_)	Fetal death of unspecified cause				P16_FETAL_DEATH_UNSP_CAUSE				60	499833
XVI Certain conditions originating in the perinatal period (P16_)	Feeding problems of newborn				P16_FEEDI_PROBL_NEWBO				156	499833
XVI Certain conditions originating in the perinatal period (P16_)	Disorders related to long gestation and high birth weight				P16_DISORD_RELATED_LONG_GESTATION_HIGH_BIRTHWGHTT				91	499262
XVI Certain conditions originating in the perinatal period (P16_)	Disorders related to short gestation and low birth weight, not elsewhere classified				P16_DISORD_RELATED_GESTATION_LOW_BIRTHWGHTT_NECIFIED				779	499262
XVI Certain conditions originating in the perinatal period (P16_)	Disorders of muscle tone of newborn				P16_DISORD_MUSCLE_TONE_NEWBO				56	499833
XVI Certain conditions originating in the perinatal period (P16_)	Chronic respiratory disease originating in the perinatal period				P16_CHRONIC_RESPI_DISEA_ORIGINA_PERINA_PERIOD				71	499312
XVI Certain conditions originating in the perinatal period (P16_)	Cardiovascular disorders originating in the perinatal period				P16_CARDIOV_DISORD_ORIGINA_PERINA_PERIOD				120	499312
XVI Certain conditions originating in the perinatal period (P16_)	Birth trauma				P16_BIRTH_TRAUMA				231	499955
XVI Certain conditions originating in the perinatal period (P16_)	Birth asphyxia				P16_BIRTH_ASPHYXIA				188	499312
XVI Certain conditions originating in the perinatal period (P16_)	Birth injury to peripheral nervous system				P16_BIRTHINJY_PERIP_NERVOUS_SYSTEM				121	499955
XVI Certain conditions originating in the perinatal period (P16_)	Bacterial sepsis of newborn				P16_BACTERIAL_SEPSIS_NEWBO				205	499769
Rheuma endpoints	Other systemic involvement of connective tissue (FG)				OTHER_SYSTCON_FG				12636	368412
VI Diseases of the nervous system (G6_)	Other drug-induced secondary parkinsonism				OTHER_DRUGADVERS_SECONDA_PARKINSONI				333	499853
Rheuma endpoints	Postmenopausal osteoporosis with pathological fracture				OSTPOPATFRCTURE_POSTEMENO				2326	279267
Rheuma endpoints	Drug-induced osteoporosis with pathological fracture				OSTPOPATFRACTURE				562	497378
Rheuma endpoints	Osteoporosis with pathological fracture (FG)				OSTEOPOROSIS_FRACTURE_FG				2808	368412
XIII Diseases of the musculoskeletal system and connective tissue (M13_)	Osteonecrosis due to drugs				OSTEON_DRUGS				469	499717
Alcohol related diseases	Alcohol related diseases, tilastokeskus definition, death only				OFFICIAL_TILASTOKESKUS_DEATH				3503	496683
XV Pregnancy, childbirth and the puerperium (O15_)	Venous complications and haemorrhoids in the puerperium				O15_VENOUS_COMPLIC				404	269745
XV Pregnancy, childbirth and the puerperium (O15_)	Twin gestation				O15_TWIN_GEST				3874	219217
XV Pregnancy, childbirth and the puerperium (O15_)	Retained placenta and membranes, without haemorrhage				O15_RETAINED_PLAC_MEMB_NO_HEAMORRH				5085	213081
XV Pregnancy, childbirth and the puerperium (O15_)	Puerperal sepsis				O15_PUERP_SEPSIS				5281	269745
XV Pregnancy, childbirth and the puerperium (O15_)	Other puerperal infections				O15_PUERP_INFECT_OTHER				3338	269745
XV Pregnancy, childbirth and the puerperium (O15_)	Complications of the puerperium, not elsewhere classified				O15_PUERP_COMPL_NAS				1652	269745
XV Pregnancy, childbirth and the puerperium (O15_)	Complications of anaesthesia during the puerperium				O15_PUERP_ANEST_COMPL				127	269745
XV Pregnancy, childbirth and the puerperium (O15_)	Pre-eclampsia or eclampsia				O15_PRE_OR_ECLAMPSIA				9847	258643
XV Pregnancy, childbirth and the puerperium (O15_)	Preterm labour and delivery				O15_PRETERM				11543	213081
XV Pregnancy, childbirth and the puerperium (O15_)	Venous complications and haemorrhoids in pregnancy				O15_PREG_VENOUS_HAEMORRH				706	236423
XV Pregnancy, childbirth and the puerperium (O15_)	Prolonged pregnancy				O15_PREG_PROLONGED				7471	219217
XV Pregnancy, childbirth and the puerperium (O15_)	Other maternal disorders predominantly related to pregnancy				O15_PREG_OTHER_MAT_DISORD				45486	236423
XV Pregnancy, childbirth and the puerperium (O15_)	Maternal care for other conditions predominantly related to pregnancy				O15_PREG_MATERN_CARE				9973	236423
XV Pregnancy, childbirth and the puerperium (O15_)	Hydatidiform mole				O15_PREG_HYDAT				530	198256
XV Pregnancy, childbirth and the puerperium (O15_)	Infections of genitourinary tract in pregnancy				O15_PREG_GU_INFECT				4105	236423
XV Pregnancy, childbirth and the puerperium (O15_)	Ectopic pregnancy				O15_PREG_ECTOP				7690	198256
XV Pregnancy, childbirth and the puerperium (O15_)	Complications of anaesthesia during pregnancy				O15_PREG_ANESTH_COMPL				80	236423
XV Pregnancy, childbirth and the puerperium (O15_)	Pregnancy with abortive outcome				O15_PREG_ABORT				83653	198256
XV Pregnancy, childbirth and the puerperium (O15_)	Pre-eclampsia or poor fetal growth				O15_PREEC_OR_FETGRO				14616	267293
XV Pregnancy, childbirth and the puerperium (O15_)	Pre-eclampsia superimposed on chronic hypertension				O15_PREECLAMPS_CHRONIC_HYPERT				208	258775
XV Pregnancy, childbirth and the puerperium (O15_)	Pre-eclampsia				O15_PREECLAMPS				9151	258775
XV Pregnancy, childbirth and the puerperium (O15_)	Postpartum haemorrhage				O15_POSTPART_HEAMORRH_ALLW				12264	269645
XV Pregnancy, childbirth and the puerperium (O15_)	Postpartum haemorrhage due to retained placenta				O15_POSTPART_HAEMORRH_PLACENTA				5594	203644
XV Pregnancy, childbirth and the puerperium (O15_)	Postpartum haemorrhage due to anatomy				O15_POSTPART_HAEMORRH_ANATOMY				4654	204584
XV Pregnancy, childbirth and the puerperium (O15_)	Poor fetal growth				O15_POOR_FETGRO				5521	276388
XV Pregnancy, childbirth and the puerperium (O15_)	Polyhydramnios				O15_POLYHYDR				1915	219217
XV Pregnancy, childbirth and the puerperium (O15_)	Premature separation of placenta [abruptio placentae]				O15_PLAC_PREMAT_SEPAR				892	219217
XV Pregnancy, childbirth and the puerperium (O15_)	Placenta praevia				O15_PLAC_PRAEVIA				1889	219217
XV Pregnancy, childbirth and the puerperium (O15_)	Placental disorders				O15_PLAC_DISORD				359	219217
XV Pregnancy, childbirth and the puerperium (O15_)	Other maternal diseases classifiable elsewhere but complicating pregnancy, childbirth and the puerperium				O15_OTHER_MATERN_DIS_ELSEWHERE				19598	261777
XV Pregnancy, childbirth and the puerperium (O15_)	Other obstetric trauma				O15_OBSTET_TRAUMA_OTHER				2201	213081
XV Pregnancy, childbirth and the puerperium (O15_)	Complications specific to multiple gestation				O15_MULTIP_GEST_COMPLIC				148	219217
XV Pregnancy, childbirth and the puerperium (O15_)	Multiple gestation				O15_MULTIP_GEST				4004	219217
XV Pregnancy, childbirth and the puerperium (O15_)	Premature rupture of membranes				O15_MEMBR_PREMAT_RUPT				10860	219217
XV Pregnancy, childbirth and the puerperium (O15_)	Maternal care for known or suspected malpresentation of fetus				O15_MAT_CARE_MALPRESENT				9115	219217
XV Pregnancy, childbirth and the puerperium (O15_)	Maternal infectious and parasitic diseases classifiable elsewhere but complicating pregnancy, childbirth and the puerperium				O15_MATERN_INFECT_ELSEWHERE				751	261777
XV Pregnancy, childbirth and the puerperium (O15_)	Unspecified maternal hypertension				O15_MATERN_HYPERT_UNS				451	258775
XV Pregnancy, childbirth and the puerperium (O15_)	Maternal care for known or suspected abnormality of pelvic organs				O15_MATERN_CARE_PELVIC_ABNORM				13775	219217
XV Pregnancy, childbirth and the puerperium (O15_)	Maternal care for other known or suspected fetal problems				O15_MATERN_CARE_OTHER				15279	219217
XV Pregnancy, childbirth and the puerperium (O15_)	Maternal care for cervical incompetence				O15_MATERN_CARE_CERVICAL_INCOMPETENCE				1462	268134
XV Pregnancy, childbirth and the puerperium (O15_)	Maternal care related to the fetus and amniotic cavity and possible delivery problems				O15_MATERN_CARE				62692	219217
XV Pregnancy, childbirth and the puerperium (O15_)	Labour and delivery complicated by umbilical cord complications				O15_LABOUR_UMBILICAL				2006	213081
XV Pregnancy, childbirth and the puerperium (O15_)	Obstructed labour due to maternal pelvic abnormality				O15_LABOUR_PELVIC_ABNORM				6327	213081
XV Pregnancy, childbirth and the puerperium (O15_)	Other complications of labour and delivery, not elsewhere classified				O15_LABOUR_OTHER				5370	213081
XV Pregnancy, childbirth and the puerperium (O15_)	Other obstructed labour				O15_LABOUR_OBSTR_OTHER				3108	213081
XV Pregnancy, childbirth and the puerperium (O15_)	Obstructed labour due to malposition and malpresentation of fetus				O15_LABOUR_MALPOS				10733	213081
XV Pregnancy, childbirth and the puerperium (O15_)	Long labour				O15_LABOUR_LONG				11587	213081
XV Pregnancy, childbirth and the puerperium (O15_)	Labour and delivery complicated by intrapartum haemorrhage, not elsewhere classified				O15_LABOUR_INTRAPART_HAEMORRH				1899	213081
XV Pregnancy, childbirth and the puerperium (O15_)	Labour and delivery complicated by fetal stress [distress]				O15_LABOUR_FETAL_STRESS				12701	213081
XV Pregnancy, childbirth and the puerperium (O15_)	Complications of anaesthesia during labour and delivery				O15_LABOUR_ANEST_COMPLIC				143	213081
XV Pregnancy, childbirth and the puerperium (O15_)	Abnormalities of forces of labour				O15_LABOUR_ABNORM_FORCES				4424	213081
XV Pregnancy, childbirth and the puerperium (O15_)	Intrahepatic Cholestasis of Pregnancy (ICP)¬†, incl. ICD-8 (more control exclusions)				O15_ICP_WIDE_EXMORE				3563	178636
XV Pregnancy, childbirth and the puerperium (O15_)	Intrahepatic Cholestasis of Pregnancy (ICP)¬†, incl. ICD-8				O15_ICP_WIDE				3563	278346
XV Pregnancy, childbirth and the puerperium (O15_)	Intrahepatic Cholestasis of Pregnancy (ICP)¬† (more control exclusions)				O15_ICP_EXMORE				2935	179264
XV Pregnancy, childbirth and the puerperium (O15_)	Haemorrhage in early pregnancy				O15_HAEMORRH_EARLY_PREG				13212	236423
XV Pregnancy, childbirth and the puerperium (O15_)	Gestational [pregnancy-induced] oedema and proteinuria without hypertension				O15_GESTAT_OEDEM_PREINUR				3518	258775
XV Pregnancy, childbirth and the puerperium (O15_)	Gestational [pregnancy-induced] hypertension				O15_GESTAT_HYPERT				12314	258775
XV Pregnancy, childbirth and the puerperium (O15_)	False labour				O15_FALSE_LAB				21623	219217
XV Pregnancy, childbirth and the puerperium (O15_)	Failed induction of labour				O15_FAILED_INDUCT				2489	213081
XV Pregnancy, childbirth and the puerperium (O15_)	Pre-existing hypertension complicating pregnancy, childbirth and the puerperium				O15_EXIST_HYPERT_COMPLIC				3251	258775
XV Pregnancy, childbirth and the puerperium (O15_)	Excessive vomiting in pregnancy				O15_EXCESS_VOMIT_PREG				3404	236423
XV Pregnancy, childbirth and the puerperium (O15_)	Eclampsia				O15_ECLAMPSIA				91	258775
XV Pregnancy, childbirth and the puerperium (O15_)	Single spontaneous delivery				O15_DELIV_SPONT				146565	117666
XV Pregnancy, childbirth and the puerperium (O15_)	Perineal laceration during delivery				O15_DELIV_PERIN_LACER				8080	213081
XV Pregnancy, childbirth and the puerperium (O15_)	Other assisted single delivery				O15_DELIV_OTHER_ASSIST				652	117666
XV Pregnancy, childbirth and the puerperium (O15_)	Multiple delivery				O15_DELIV_MULTIP				3313	117666
XV Pregnancy, childbirth and the puerperium (O15_)	Single delivery by forceps and vacuum extractor				O15_DELIV_FORCEP_VAC				11810	117666
XV Pregnancy, childbirth and the puerperium (O15_)	Single delivery by caesarean section				O15_DELIV_CAESAR				19405	117666
XV Pregnancy, childbirth and the puerperium (O15_)	Other abnormal products of conception				O15_CONCEPT_ABNORM				17028	198256
XV Pregnancy, childbirth and the puerperium (O15_)	Complications predominantly related to the puerperium				O15_COMPLIC_PUERP				12164	269745
XV Pregnancy, childbirth and the puerperium (O15_)	Complications of labour and delivery				O15_COMPLIC_LAB_DELIV				68828	213081
XV Pregnancy, childbirth and the puerperium (O15_)	Complications following abortion and ectopic and molar pregnancy				O15_COMPLIC_ABORT_ECTOP_MOLAR				1279	198256
XV Pregnancy, childbirth and the puerperium (O15_)	Other disorders of breast and lactation associated with childbirth				O15_BREAST_LACT_OTHER_DIS				673	269745
XV Pregnancy, childbirth and the puerperium (O15_)	Infections of breast associated with childbirth				O15_BIRTH_BREAT_INFECT				1464	269745
XV Pregnancy, childbirth and the puerperium (O15_)	Antepartum haemorrhage, not elsewhere classified				O15_ANTEPART_HAEM_NAS				3733	219217
XV Pregnancy, childbirth and the puerperium (O15_)	Abnormal findings on antenatal screening of mother				O15_ANTENAT_ABNORM				3784	236423
XV Pregnancy, childbirth and the puerperium (O15_)	Other disorders of amniotic fluid and membranes				O15_AMNIOT_OTHER				6317	219217
XV Pregnancy, childbirth and the puerperium (O15_)	Unspecified abortion				O15_ABORT_UNS				1988	198256
XV Pregnancy, childbirth and the puerperium (O15_)	Spontaneous abortion				O15_ABORT_SPONTAN				23609	198256
XV Pregnancy, childbirth and the puerperium (O15_)	Other abortion				O15_ABORT_OTHER				312	198256
XV Pregnancy, childbirth and the puerperium (O15_)	Medical abortion				O15_ABORT_MEDICAL				48833	198256
XV Pregnancy, childbirth and the puerperium (O15_)	Failed attempted abortion				O15_ABORT_FAILED				455	198256
Asthma and related endpoints	Non-allergic asthma (mode) (more control exclusions)				NONALLERG_ASTHMA_EXMORE				9890	250433
Interstitial lung disease endpoints	Non-invasive ventilation				NIV				12876	197501
Comorbidities of Gastrointestinal endpoints	Other degenerative diseases of the nervous system				NEURODEGOTH				22040	260360
XIV Diseases of the genitourinary system (N14_)	Nephropathy induced by other drugs, medicaments and biological substances				NEPHROP_INDUCED_OTHER_DRUGS_MEDICAM_BIOLO_SUBST				59	500127
Rheuma endpoints	Other necrotizing vasculopathies (FG)				NECROVASC_FG				2389	368412
Gastrointestinal endpoints	Nonalcoholic steatohepatitis				NASH				294	499892
Gastrointestinal endpoints	Nonalcoholic fatty liver disease				NAFLD				3943	496243
XIV Diseases of the genitourinary system (N14_)	Vulvovaginal ulceration/inflammation in other diseases				N14_VULVOVAGINFINOTH				2493	249548
XIV Diseases of the genitourinary system (N14_)	LSIL lesion of the vulva				N14_VULVAL_LSIL				1067	280842
XIV Diseases of the genitourinary system (N14_)	HSIL lesion of the vulva				N14_VULVAL_HSIL				594	281315
XIV Diseases of the genitourinary system (N14_)	Dysplastic lesion of the vulva of unknown severity				N14_VULVAL_DYSPLASIA_NOS				55	281854
XIV Diseases of the genitourinary system (N14_)	All dysplastic lesions of the vulva				N14_VULVAL_DYSPLASIA_ALL				1602	280307
XIV Diseases of the genitourinary system (N14_)	Vaginitis/vulvovaginitis/vulvitis/abscess of vulva				N14_VAGINITIS				7618	249548
XIV Diseases of the genitourinary system (N14_)	LSIL lesion of the vagina				N14_VAGINAL_LSIL				551	281358
XIV Diseases of the genitourinary system (N14_)	HSIL lesion of the vagina				N14_VAGINAL_HSIL				505	281404
XIV Diseases of the genitourinary system (N14_)	All dysplastic lesions of the vagina				N14_VAGINAL_DYSPLASIA_ALL				996	280913
XIV Diseases of the genitourinary system (N14_)	Uterine polyps				N14_UTER_POLYP				4111	122622
XIV Diseases of the genitourinary system (N14_)	Unspecified contracted kidney				N14_UNSPECKIDCONTR				202	494906
XIV Diseases of the genitourinary system (N14_)	Ulcer of vagina/vulva				N14_ULCERVAGVUL				960	249548
XIV Diseases of the genitourinary system (N14_)	Tubulo-interstitial nephritis, not specified as acute or chronic				N14_TUBULOINTNEPHRNAS				2955	442323
XIV Diseases of the genitourinary system (N14_)	Torsion of testis				N14_TORSIOTEST				789	150685
XIV Diseases of the genitourinary system (N14_)	Spermatocele				N14_SPERMATOCELE				3148	150685
XIV Diseases of the genitourinary system (N14_)	Small kidney of unknown cause				N14_SMALLKIDNEY				81	494906
XIV Diseases of the genitourinary system (N14_)	Salpingitis and oophoritis				N14_SALPHOOPH				7600	249548
XIV Diseases of the genitourinary system (N14_)	Unspecified kidney failure				N14_RENFAILNAS				4252	477611
XIV Diseases of the genitourinary system (N14_)	Renal failure				N14_RENFAIL				22575	477611
XIV Diseases of the genitourinary system (N14_)	Other renal tubulo-interstitial diseases				N14_RENALTUBULOOTH				912	442323
XIV Diseases of the genitourinary system (N14_)	Renal tubulo-interstitial disorders in diseases classified elsewhere				N14_RENALTUBULOINOTH				338	442323
XIV Diseases of the genitourinary system (N14_)	Renal tubulo-interstitial diseases				N14_RENALTUB				57863	442323
XIV Diseases of the genitourinary system (N14_)	Unspecified renal colic				N14_RENALCOLNAS				210	485315
XIV Diseases of the genitourinary system (N14_)	Recurrent and persistent haematuria				N14_RECURANDPERHEAMATUR				311	492389
XIV Diseases of the genitourinary system (N14_)	Rapidly progressive nephritic syndrome				N14_RAPIDPROGNEPHRITIC				85	492389
XIV Diseases of the genitourinary system (N14_)	Acute tubulo-interstitial nephritis				N14_PYELONEPHR				35700	442323
XIV Diseases of the genitourinary system (N14_)	Hyperplasia of prostate				N14_PROSTHYPERPLA				43472	150685
XIV Diseases of the genitourinary system (N14_)	Other disorders of prostate				N14_PROSTAOTH				1369	150685
XIV Diseases of the genitourinary system (N14_)	Prolapse and hernia of ovary and fallopian tube				N14_PROHERNOV				1511	122622
XIV Diseases of the genitourinary system (N14_)	Premenstrual syndrome				N14_PREMENSTSYNDROM				454	122622
XIV Diseases of the genitourinary system (N14_)	Postmenopausal bleeding				N14_POSTMENBLEED				17073	122622
XIV Diseases of the genitourinary system (N14_)	Postmenopausal atrophic vaginitis				N14_POSTMENATRVAG				16178	122622
XIV Diseases of the genitourinary system (N14_)	Polyp of the female genital tract				N14_POLYPFEMGEN				20490	122622
XIV Diseases of the genitourinary system (N14_)	Redundant prepuce, phimosis and paraphimosis				N14_PHIMOSIS				10204	150685
XIV Diseases of the genitourinary system (N14_)	Ovarian hyperstimulation (induction)				N14_OVAR_HYPERSTIM				649	263191
XIV Diseases of the genitourinary system (N14_)	Ovarian cyst				N14_OVARYCYST				29138	122622
XIV Diseases of the genitourinary system (N14_)	Torsion of ovary, ovarian pedicle and fallopian tube				N14_OVARTORS				922	122622
XIV Diseases of the genitourinary system (N14_)	Other disorders of penis				N14_OTHPENIS				3967	150685
XIV Diseases of the genitourinary system (N14_)	Other noninflammatory disorders of vulva and perineum				N14_OTHNONINFVULV				4151	122622
XIV Diseases of the genitourinary system (N14_)	Other noninflammatory disorders of vagina				N14_OTHNONINFVAG				3419	122622
XIV Diseases of the genitourinary system (N14_)	Other noninflammatory disorders of uterus, except cervix				N14_OTHNONINFUTER				11615	122622
XIV Diseases of the genitourinary system (N14_)	Other and unspecified noninflammatory disorders of ovary, fallopian tube and broad ligament				N14_OTHNONINFOVA				1129	122622
XIV Diseases of the genitourinary system (N14_)	Other noninflammatory disorders of cervix uteri				N14_OTHNONINFCERVIX				1904	122622
XIV Diseases of the genitourinary system (N14_)	Other inflammation of vagina/vulva				N14_OTHINFVAGVULV				1419	249548
XIV Diseases of the genitourinary system (N14_)	Other female pelvic inflammatory diseases				N14_OTHFEMPELINF				6864	249548
XIV Diseases of the genitourinary system (N14_)	Other specified disorders of kidney and ureter				N14_OTHETNASKIDUR				1218	494906
XIV Diseases of the genitourinary system (N14_)	Other disorders of bladder				N14_OTHBLADD				4997	392269
XIV Diseases of the genitourinary system (N14_)	Orchitis and epididymitis				N14_ORHCEPINDIDYMITIS				3962	150685
XIV Diseases of the genitourinary system (N14_)	Oligomenorrhoea				N14_OLIGOMEN				1469	122622
XIV Diseases of the genitourinary system (N14_)	Other obstructive and reflux uropathy				N14_OBSTRUREFLUROPATH				1804	442323
XIV Diseases of the genitourinary system (N14_)	Neuromuscular dysfunction of bladder				N14_NEUROMUSCDYSBLADD				3769	392269
XIV Diseases of the genitourinary system (N14_)	Nephrotic syndrome				N14_NEPHROTICSYND				1139	492389
XIV Diseases of the genitourinary system (N14_)	Hereditary nephropathy, not elsewhere classified				N14_NEPHROPATHYHER				97	492389
XIV Diseases of the genitourinary system (N14_)	Unspecified nephritic syndrome				N14_NEPHRITICNAS				823	492389
XIV Diseases of the genitourinary system (N14_)	Irregular menses				N14_MENSIRREG				25178	238351
XIV Diseases of the genitourinary system (N14_)	Menorrhagia				N14_MENORRHAGIA				29167	122622
XIV Diseases of the genitourinary system (N14_)	Other menopausal disorders				N14_MENOPAUSOT				31556	122622
XIV Diseases of the genitourinary system (N14_)	Membranous nephropathy				N14_MEMBRANOUS_NEPHROPATHY				141	492389
XIV Diseases of the genitourinary system (N14_)	Disorders of male genital organs in diseases classified elsewhere				N14_MALEGENINOTH				226	150685
XIV Diseases of the genitourinary system (N14_)	Haematosalpinx/Haematoma of broad ligament				N14_MAEMABROAD				65	122622
XIV Diseases of the genitourinary system (N14_)	Unspecified lump in breast				N14_LUMPNASBREAST				6566	257253
XIV Diseases of the genitourinary system (N14_)	Other disorders of kidney and ureter				N14_KIDUROTH				5280	494906
XIV Diseases of the genitourinary system (N14_)	All kidney diseases				N14_KIDNEY_DISEASES				74534	425652
XIV Diseases of the genitourinary system (N14_)	Isolated proteinuria with specified morphological lesion				N14_ISOLPROTEINURIA				394	492389
XIV Diseases of the genitourinary system (N14_)	Inflammatory disease of uterus				N14_INFLUTH				6240	249548
XIV Diseases of the genitourinary system (N14_)	Inflammatory disorders of breast				N14_INFLAMMBREAST				2665	257253
XIV Diseases of the genitourinary system (N14_)	Inflammatory disorders of male genital organs, not elsewhere classified				N14_INFLAMALEGEN				507	150685
XIV Diseases of the genitourinary system (N14_)	Inflammatory disease of cervix uteri				N14_INFCERVIX				2434	249548
XIV Diseases of the genitourinary system (N14_)	Impotence				N14_IMPOTENCE				2048	150685
XIV Diseases of the genitourinary system (N14_)	IgA nephropathy (IgA glomerulonephritis)				N14_IGA_NEPHROPATHY				849	499337
XIV Diseases of the genitourinary system (N14_)	Hypertrophy of breast in women and men				N14_HYPERTROPHYBREAST_BOTH				8927	474302
XIV Diseases of the genitourinary system (N14_)	Hypertrophy of breast				N14_HYPERTROPHYBREAST				7699	257253
XIV Diseases of the genitourinary system (N14_)	Hydronephrosis				N14_HYDRONEPHR				4935	442323
XIV Diseases of the genitourinary system (N14_)	Henoch-Sch√∂nlein purpura nephritis¬†(HSPN)				N14_HENOCHSCHONLEIN_NEPHRITIS				133	500053
XIV Diseases of the genitourinary system (N14_)	Habitual aborter				N14_HABITABORT				843	122622
XIV Diseases of the genitourinary system (N14_)	Glomerulonephritis				N14_GLOMER_NEPHRITIS				4023	496163
XIV Diseases of the genitourinary system (N14_)	Glomerular diseases				N14_GLOMERULAR				7797	492389
XIV Diseases of the genitourinary system (N14_)	Glomerular disorders in diseases classified elsewhere				N14_GLOMEINOTH				4728	492389
XIV Diseases of the genitourinary system (N14_)	Other disorders of the genitourinary system				N14_GENITOUROTH				5109	495077
XIV Diseases of the genitourinary system (N14_)	Galactorrhea				N14_GALACTORRHEA				375	257253
XIV Diseases of the genitourinary system (N14_)	Female infertility, uterine origin				N14_FIUTERINE				152	122622
XIV Diseases of the genitourinary system (N14_)	Female infertility, tubal origin				N14_FITUB				2054	122622
XIV Diseases of the genitourinary system (N14_)	Female infertility, cervical, vaginal, other or unspecified origin				N14_FIOTHNAS				15826	122622
XIV Diseases of the genitourinary system (N14_)	Female infertility, associated with anovulation				N14_FIANOV				3712	122622
XIV Diseases of the genitourinary system (N14_)	Female pelvic inflammatory disorders in diseases classified elsewhere				N14_FEMPELINFINOTH				138	249548
XIV Diseases of the genitourinary system (N14_)	Pain and other conditions associated with female genital organs and menstrual cycle				N14_FEMGENPAIN				10257	122622
XIV Diseases of the genitourinary system (N14_)	Fistulae involving female genital tract				N14_FEMGENFISTUL				599	122622
XIV Diseases of the genitourinary system (N14_)	LSIL lesion of the cervix uteri, vagina or vulva				N14_FEMALE_GENITAL_LSIL				6214	275695
XIV Diseases of the genitourinary system (N14_)	HSIL lesion of the cervix uteri, vagina or vulva				N14_FEMALE_GENITAL_HSIL				9092	272817
XIV Diseases of the genitourinary system (N14_)	Dysplastic lesion of unknown severity in the cervix uteri, vagina or vulva				N14_FEMALE_GENITAL_DYSPLASIA_NOS				468	281441
XIV Diseases of the genitourinary system (N14_)	All dysplastic lesions of the cervix uteri, vagina or vulva				N14_FEMALE_GENITAL_DYSPLASIA_ALL				13970	267939
XIV Diseases of the genitourinary system (N14_)	Female infertility				N14_FEMALEINFERT				18718	122622
XIV Diseases of the genitourinary system (N14_)	Noninflammatory disorders of female genital tract				N14_FEMALEGENNONINF				159287	122622
XIV Diseases of the genitourinary system (N14_)	Inflammatory diseases of female pelvic organs				N14_FEMALEGENINF				32361	249548
XIV Diseases of the genitourinary system (N14_)	Erosion and ectropion of cervix uteri				N14_EROSECTROPUT				1080	122622
XIV Diseases of the genitourinary system (N14_)	Adenomyosis (Endometriosis of uterus)				N14_ENDOMETRIOSIS_UTERUS				5864	122622
XIV Diseases of the genitourinary system (N14_)	Endometriosis in cutaneous scar				N14_ENDOMETRIOSIS_SKIN_SCAR				125	122622
XIV Diseases of the genitourinary system (N14_)	Endometriosis of fallopian tube				N14_ENDOMETRIOSIS_FALLOPIAN_TUBE				284	122622
XIV Diseases of the genitourinary system (N14_)	Drug- and heavy-metal-induced tubulo-interstitial and tubular conditions				N14_DRUGSANDHEAVYMETAL				102	442323
XIV Diseases of the genitourinary system (N14_)	Disorders resulting from impaired renal tubular function				N14_DISIMPAIRRENTUB				1292	494906
XIV Diseases of the genitourinary system (N14_)	Dialysis				N14_DIALYSIS				1485	477611
XIV Diseases of the genitourinary system (N14_)	Cyst of kidney				N14_CYSTKID				2666	494906
XIV Diseases of the genitourinary system (N14_)	Chronic tubulo-interstitial nephritis				N14_CHRONTUBULOINTNEPHRITIS				1517	442323
XIV Diseases of the genitourinary system (N14_)	All chronic kidney diseases				N14_CHRONKIDNEYDIS_WIDE				29445	422554
XIV Diseases of the genitourinary system (N14_)	Chronic kidney disease				N14_CHRONKIDNEYDIS				14402	477611
XIV Diseases of the genitourinary system (N14_)	Chronic nephritic syndrome				N14_CHRONEPHROPATH				1459	492389
XIV Diseases of the genitourinary system (N14_)	LSIL lesion of the cervix uteri				N14_CERVICAL_LSIL				4954	276955
XIV Diseases of the genitourinary system (N14_)	HSIL lesion of the cervix uteri				N14_CERVICAL_HSIL				8291	273618
XIV Diseases of the genitourinary system (N14_)	Dysplastic lesion of unknown severity of the cervix uteri				N14_CERVICAL_DYSPLASIA_NOS				376	281533
XIV Diseases of the genitourinary system (N14_)	All dysplastic lesions of the cervix uteri				N14_CERVICAL_DYSPLASIA_ALL				12231	269678
XIV Diseases of the genitourinary system (N14_)	Calculus of lower urinary tract				N14_CALCULOWER				1994	485315
XIV Diseases of the genitourinary system (N14_)	Calculus of kidney and ureter				N14_CALCUKIDUR				13637	485315
XIV Diseases of the genitourinary system (N14_)	Other disorders of breast				N14_BREASTDISOTH				5371	257253
XIV Diseases of the genitourinary system (N14_)	Disorders of breast				N14_BREAST				24656	257253
XIV Diseases of the genitourinary system (N14_)	Benign mammary dysplasia				N14_BENIGNMAMDYSP				5828	257253
XIV Diseases of the genitourinary system (N14_)	Other and unspecified disease of Bartholin gland				N14_BARTHOOTHNAS				1031	249548
XIV Diseases of the genitourinary system (N14_)	Cyst of Bartholin Gland				N14_BARTHOCYS				1475	249548
XIV Diseases of the genitourinary system (N14_)	Abscess of Bartholin gland				N14_BARTHOABSCESS				1041	249548
XIV Diseases of the genitourinary system (N14_)	Acquired atrophy of ovary and fallopian tube				N14_ATROPHOV				102	122622
XIV Diseases of the genitourinary system (N14_)	Amenorrhoea				N14_AMENORRHEAPRIM				3161	122622
XIV Diseases of the genitourinary system (N14_)	Acute renal failure				N14_ACUTERENFAIL				9689	477611
XIV Diseases of the genitourinary system (N14_)	Acute nephritic syndrome				N14_ACUTENEPHRITIC				766	492389
XIV Diseases of the genitourinary system (N14_)	Other abnormal uterine and vaginal bleeding				N14_ABNORMALBLEED				13831	122622
Interstitial lung disease endpoints	Atypical mycobacterium lung infection				MYCOBLUNGATYPICA				420	481575
Gastrointestinal endpoints	Mucosal proctocolitis				MUCOPROCT				5750	475418
VI Diseases of the nervous system (G6_)	Migraine, unspecified, drug-induced				MIGRAINE_UNSPE				250	499936
Comorbidities of Neurological endpoints	Meningitis				MENINGITIS				1944	495601
Neurological endpoints	Memory loss				MEMLOSS				3544	467928
Alcohol related diseases	Maternal care for (suspected) damage to fetus from alcohol				MATERNCAREFETUSALCO				115	500071
VII Diseases of the eye and adnexa (H7_)	Degenerative macular diseases, drug-induced				MACULA_NAS_ADVERSE				125	500061
VII Diseases of the eye and adnexa (H7_)	Macular hole				MACULAR_HOLE				2082	451733
VII Diseases of the eye and adnexa (H7_)	Macular cyst				MACULAR_CYST				996	451733
XIII Diseases of the musculoskeletal system and connective tissue (M13_)	Wegener granulomatosis				M13_WEGENER				549	483310
XIII Diseases of the musculoskeletal system and connective tissue (M13_)	Villonodular synovitis (pigmented)				M13_VILLONODULAR				297	308847
XIII Diseases of the musculoskeletal system and connective tissue (M13_)	Collapsed vertebra, not elsewhere classified				M13_VERTEBCOLLAPSE				286	347768
XIII Diseases of the musculoskeletal system and connective tissue (M13_)	Varus deformity, not elsewhere classified				M13_VARUS				408	308847
XIII Diseases of the musculoskeletal system and connective tissue (M13_)	Valgus deformity, not elsewhere classified				M13_VALGUS				283	308847
XIII Diseases of the musculoskeletal system and connective tissue (M13_)	Trochanteric bursitis				M13_TROCHANTERICBURSITIS				6286	350578
XIII Diseases of the musculoskeletal system and connective tissue (M13_)	Trigger finger				M13_TRIGGERFINGER				6528	350578
XIII Diseases of the musculoskeletal system and connective tissue (M13_)	Transient synovitis				M13_TRANSSYNOVITIS				320	350578
XIII Diseases of the musculoskeletal system and connective tissue (M13_)	Torticollis				M13_TORTICOLLIS				661	347768
XIII Diseases of the musculoskeletal system and connective tissue (M13_)	Other deformities of toe(s)				M13_TOEDEFORMOTH				1371	308847
XIII Diseases of the musculoskeletal system and connective tissue (M13_)	Chondrocostal junction syndrome [Tietze]				M13_TIETZE				1402	490968
XIII Diseases of the musculoskeletal system and connective tissue (M13_)	Tibial collateral bursitis [Pellegrini-Stieda]				M13_TIBIALCOLLATERAL				404	347768
XIII Diseases of the musculoskeletal system and connective tissue (M13_)	Pain in thoracic spine				M13_THORACISPINEPAIN				7198	347768
XIII Diseases of the musculoskeletal system and connective tissue (M13_)	Other/unspecified synovitis and tenosynovitis				M13_TENDOSYNOVITISNAS				5198	350578
XIII Diseases of the musculoskeletal system and connective tissue (M13_)	Oher contracture of tendon (sheath)				M13_TENDONCONTRACT				125	350578
XIII Diseases of the musculoskeletal system and connective tissue (M13_)	Temporal arteritis				M13_TEMPARTERIT				1321	483310
XIII Diseases of the musculoskeletal system and connective tissue (M13_)	Aortic arch syndrome [Takayasu]				M13_TAKAYASU				69	483310
XIII Diseases of the musculoskeletal system and connective tissue (M13_)	Systemic sclerosis				M13_SYSTSLCE				883	483310
XIII Diseases of the musculoskeletal system and connective tissue (M13_)	Systemic connective tissue disorders				M13_SYSTCONNECT				16876	483310
XIII Diseases of the musculoskeletal system and connective tissue (M13_)	Systemic disorders of connective tissue in diseases classified elsewhere				M13_SYSTCONINOTH				142	483310
XIII Diseases of the musculoskeletal system and connective tissue (M13_)	Disorders of synovium and tendon in diseases classified elsewhere				M13_SYNOTENDINOTH				798	350578
XIII Diseases of the musculoskeletal system and connective tissue (M13_)	Disorders of synovium and tendon				M13_SYNOTEND				30121	350578
XIII Diseases of the musculoskeletal system and connective tissue (M13_)	Synovial hypertrophy, not elsewhere classified				M13_SYNOHYPERTROPH				371	350578
XIII Diseases of the musculoskeletal system and connective tissue (M13_)	Spontaneous rupture of synovium and tendon				M13_SPONTRUPTSYNOTEND				3417	350578
XIII Diseases of the musculoskeletal system and connective tissue (M13_)	Traumatic spondylopathy				M13_SPONDYLOTRAUM				86	347768
XIII Diseases of the musculoskeletal system and connective tissue (M13_)	Spondylosis				M13_SPONDYLOSIS				29186	347768
XIII Diseases of the musculoskeletal system and connective tissue (M13_)	Other specified/unspecified spondylopathies				M13_SPONDYLOPATHYNAS				947	347768
XIII Diseases of the musculoskeletal system and connective tissue (M13_)	Spondylopathies				M13_SPONDYLOPATHY				55148	347768
XIII Diseases of the musculoskeletal system and connective tissue (M13_)	Spondylopathies in diseases classified elsewhere				M13_SPONDYLOPATHINOTH				424	347768
XIII Diseases of the musculoskeletal system and connective tissue (M13_)	Spondylolisthesis/Spondylolysis				M13_SPONDYLOLISTHESIS				8470	347768
XIII Diseases of the musculoskeletal system and connective tissue (M13_)	Other infective spondylopathies				M13_SPONDYLOINFECTION				76	347768
XIII Diseases of the musculoskeletal system and connective tissue (M13_)	Other specified/unspecified inflammatory spondylopathies				M13_SPONDYLINFLAMNAS				2030	347768
XIII Diseases of the musculoskeletal system and connective tissue (M13_)	Spinal stenosis				M13_SPINSTENOSIS				27585	347768
XIII Diseases of the musculoskeletal system and connective tissue (M13_)	Spinal instabilities				M13_SPININSTAB				1099	347768
XIII Diseases of the musculoskeletal system and connective tissue (M13_)	Spinal enthesopathy				M13_SPINENTHES				1459	347768
XIII Diseases of the musculoskeletal system and connective tissue (M13_)	Other fusion of spine				M13_SPINEFUSION				62	347768
XIII Diseases of the musculoskeletal system and connective tissue (M13_)	Spinal osteochondrosis				M13_SPINALOSTEOCHON				422	347768
XIII Diseases of the musculoskeletal system and connective tissue (M13_)	Other soft tissue disorders, not elsewhere classified				M13_SOFTTISSUEOTH				69131	350578
XIII Diseases of the musculoskeletal system and connective tissue (M13_)	Other specified/unspecified soft tissue disorders				M13_SOFTTISSUENAS				2032	350578
XIII Diseases of the musculoskeletal system and connective tissue (M13_)	Soft tissue disorders				M13_SOFTTISSUE				149608	350578
XIII Diseases of the musculoskeletal system and connective tissue (M13_)	Soft tissue disorders related to use, overuse and pressure				M13_SOFTOVERUSE				13239	350578
XIII Diseases of the musculoskeletal system and connective tissue (M13_)	Sicca syndrome [Sj√∂gren]				M13_SJOGREN				3403	483310
XIII Diseases of the musculoskeletal system and connective tissue (M13_)	Other shoulder lesions				M13_SHOULDERNAS				4180	350578
XIII Diseases of the musculoskeletal system and connective tissue (M13_)	Bursitis of shoulder				M13_SHOULDERBURSITIS				956	350578
XIII Diseases of the musculoskeletal system and connective tissue (M13_)	Shoulder lesions				M13_SHOULDER				48748	350578
XIII Diseases of the musculoskeletal system and connective tissue (M13_)	Short Achilles tendon (acquired)				M13_SHORTACHILLES				1086	350578
XIII Diseases of the musculoskeletal system and connective tissue (M13_)	Seronegative juvenile rheumatoid arthritis				M13_SERONEGATIVE_JUVENILE_RHEUMATOID_ARTHRITIS				723	499463
XIII Diseases of the musculoskeletal system and connective tissue (M13_)	Scoliosis				M13_SCOLIOSIS				3799	347768
XIII Diseases of the musculoskeletal system and connective tissue (M13_)	Sciatica+with lumbago				M13_SCIATICA				28094	347768
XIII Diseases of the musculoskeletal system and connective tissue (M13_)	Sacroiliitis, not elsewhere classified				M13_SACROILIITIS				2046	347768
XIII Diseases of the musculoskeletal system and connective tissue (M13_)	Sacrococcygeal disorders, not elsewhere classified				M13_SACROCOGG				1225	347768
XIII Diseases of the musculoskeletal system and connective tissue (M13_)	Other rupture of muscle				M13_RUPTUREMUSC				234	350578
XIII Diseases of the musculoskeletal system and connective tissue (M13_)	Rotator cuff syndrome				M13_ROTATORCUFF				34158	350578
XIII Diseases of the musculoskeletal system and connective tissue (M13_)	Rheumatism, unspecified				M13_RHEUMATISM				6053	350578
XIII Diseases of the musculoskeletal system and connective tissue (M13_)	Rheumatoid arthritis				M13_RHEUMA				16775	308847
XIII Diseases of the musculoskeletal system and connective tissue (M13_)	Relapsing polychondritis				M13_RELAPSPOLYCHONDR				80	490968
XIII Diseases of the musculoskeletal system and connective tissue (M13_)	Recurrent dislocation and subluxation of joint				M13_RECUDISLOCATIO				3095	308847
XIII Diseases of the musculoskeletal system and connective tissue (M13_)	Reactive arthropathies				M13_REACTARTH				3861	308847
XIII Diseases of the musculoskeletal system and connective tissue (M13_)	Radiculopathy				M13_RADICULOPATHY				7531	347768
XIII Diseases of the musculoskeletal system and connective tissue (M13_)	Pyogenic arthritis				M13_PYOGARTH				2830	308847
XIII Diseases of the musculoskeletal system and connective tissue (M13_)	Psoriatic arthropathies				M13_PSORIARTH				4445	308847
XIII Diseases of the musculoskeletal system and connective tissue (M13_)	Psoas tendinitis				M13_PSOASTEND				171	347768
XIII Diseases of the musculoskeletal system and connective tissue (M13_)	Progressive systemic sclerosis				M13_PROGRESSIVE_SYSTEMIC_SCLEROSIS				161	500025
XIII Diseases of the musculoskeletal system and connective tissue (M13_)	Progressive osseous muscle inflammation				M13_PROGRESSIVE_OSSEOUS_MUSCLE_INFLAMMATION				50	500136
XIII Diseases of the musculoskeletal system and connective tissue (M13_)	Prepatellar bursitis				M13_PREPATELLARBURSITIS				1806	350578
XIII Diseases of the musculoskeletal system and connective tissue (M13_)	Other conditions related to polyarteritis nodosa				M13_POYARTOTH				86	483310
XIII Diseases of the musculoskeletal system and connective tissue (M13_)	Postprocedural musculoskeletal disorders, not elsewhere classified				M13_POSTOPMUSCULOSKE				2715	494032
XIII Diseases of the musculoskeletal system and connective tissue (M13_)	Polymyositis				M13_POLYMYO				293	483310
XIII Diseases of the musculoskeletal system and connective tissue (M13_)	Polymyalgia rheumatica				M13_POLYMYALGIA				5445	483310
XIII Diseases of the musculoskeletal system and connective tissue (M13_)	Polyarthropathies				M13_POLYARTHROPATHIES				45765	308847
XIII Diseases of the musculoskeletal system and connective tissue (M13_)	Polyarthritis, unspecified				M13_POLYARTHRITIS				1437	308847
XIII Diseases of the musculoskeletal system and connective tissue (M13_)	Polyarteritis nodosa and related conditions				M13_POLYARTERETAL				512	483310
XIII Diseases of the musculoskeletal system and connective tissue (M13_)	Polyarteritis nodosa				M13_POLNODOSA				251	483310
XIII Diseases of the musculoskeletal system and connective tissue (M13_)	Plantar fascial fibromatosis				M13_PLANTARFASC				4210	350578
XIII Diseases of the musculoskeletal system and connective tissue (M13_)	Patellar tendinitis				M13_PATELLARTEND				680	347768
XIII Diseases of the musculoskeletal system and connective tissue (M13_)	Other disorders of patella				M13_PATELLAOTH				8457	308847
XIII Diseases of the musculoskeletal system and connective tissue (M13_)	Recurrent dislocation of patella				M13_PATELLADISLOCATIO				2324	308847
XIII Diseases of the musculoskeletal system and connective tissue (M13_)	Panniculitis, unspecified				M13_PANNICULITISNAS				381	350578
XIII Diseases of the musculoskeletal system and connective tissue (M13_)	Panniculitis affecting regions of neck and back				M13_PANNICULITIS				1500	347768
XIII Diseases of the musculoskeletal system and connective tissue (M13_)	Palindromic rheumatism				M13_PALINDROMIC				396	308847
XIII Diseases of the musculoskeletal system and connective tissue (M13_)	Paget disease				M13_PAGET				171	471012
XIII Diseases of the musculoskeletal system and connective tissue (M13_)	Other/unspecified soft tissue disorders related to use, overuse and pressure				M13_OVERUSENAS				1145	350578
XIII Diseases of the musculoskeletal system and connective tissue (M13_)	Other overlap syndromes				M13_OVERLAP				659	483310
XIII Diseases of the musculoskeletal system and connective tissue (M13_)	Other joint disorders				M13_OTHERJOINT				113823	308847
XIII Diseases of the musculoskeletal system and connective tissue (M13_)	Other disorders of bone				M13_OTHERBONE				9218	471012
XIII Diseases of the musculoskeletal system and connective tissue (M13_)	Other specific arthropathies				M13_OTERSPECARTHR				70	308847
XIII Diseases of the musculoskeletal system and connective tissue (M13_)	Osteoporosis				M13_OSTEOPOROSIS				11704	471012
XIII Diseases of the musculoskeletal system and connective tissue (M13_)	Osteopathy in diseases classified elsewhere				M13_OSTEOPATHYINOTH				253	471012
XIII Diseases of the musculoskeletal system and connective tissue (M13_)	Osteonecrosis				M13_OSTEONECROSIS				2330	471012
XIII Diseases of the musculoskeletal system and connective tissue (M13_)	Osteomyelitis of vertebra				M13_OSTEOMYELVERTEB				113	347768
XIII Diseases of the musculoskeletal system and connective tissue (M13_)	Osteomyelitis				M13_OSTEOMYELITIS				2519	471012
XIII Diseases of the musculoskeletal system and connective tissue (M13_)	Osteomalacia				M13_OSTEOMALACIA				311	471012
XIII Diseases of the musculoskeletal system and connective tissue (M13_)	Osteochondrosis of ankle, juvenile				M13_OSTEOCHONDROSIS_OF_ANKLE_JUVENILE				236	499950
XIII Diseases of the musculoskeletal system and connective tissue (M13_)	Other osteochondropathies				M13_OSTEOCHONDROPATHY				2885	490968
XIII Diseases of the musculoskeletal system and connective tissue (M13_)	Osteopathies and chondropathies				M13_OSTEOCHONDRO				29174	471012
XIII Diseases of the musculoskeletal system and connective tissue (M13_)	Olecranon bursitis				M13_OLECRANONBURSITIS				2493	350578
XIII Diseases of the musculoskeletal system and connective tissue (M13_)	Neuralgia and neuritis, unspecified				M13_NEURALGIA				2085	350578
XIII Diseases of the musculoskeletal system and connective tissue (M13_)	Other specified/unspecified necrotizing vasculopathies				M13_NECROVASCNAS				494	483310
XIII Diseases of the musculoskeletal system and connective tissue (M13_)	Necrotizing fasciitis				M13_NECROFASC				178	350578
XIII Diseases of the musculoskeletal system and connective tissue (M13_)	Myositis ossificans				M13_MYOSITISOSSIF				108	350578
XIII Diseases of the musculoskeletal system and connective tissue (M13_)	Myositis				M13_MYOSITIS				977	350578
XIII Diseases of the musculoskeletal system and connective tissue (M13_)	Myalgia				M13_MYALGIA				11686	350578
XIII Diseases of the musculoskeletal system and connective tissue (M13_)	Other disorders of the musculoskeletal system and connective tissue				M13_MUSCULOSKELEOTH				6154	494032
XIII Diseases of the musculoskeletal system and connective tissue (M13_)	Contracture of muscle				M13_MUSCONTRAC				151	350578
XIII Diseases of the musculoskeletal system and connective tissue (M13_)	Muscle strain				M13_MUSCLESTRAIN				1298	350578
XIII Diseases of the musculoskeletal system and connective tissue (M13_)	Other specified disorders of muscle				M13_MUSCLEDISNAS				1144	350578
XIII Diseases of the musculoskeletal system and connective tissue (M13_)	Muscle wasting and atrophy, not elsewhere classified				M13_MUSCLEATROPH				217	350578
XIII Diseases of the musculoskeletal system and connective tissue (M13_)	Disorders of muscles				M13_MUSCLE				4508	350578
XIII Diseases of the musculoskeletal system and connective tissue (M13_)	Multifocal fibrosclerosis				M13_MULTIFIBRO				223	483310
XIII Diseases of the musculoskeletal system and connective tissue (M13_)	Monoarthritis, not elsewhere classified				M13_MONOARTHRITIS				1757	308847
XIII Diseases of the musculoskeletal system and connective tissue (M13_)	Microscopic polyangiitis				M13_MICROPOLYANG				203	497416
XIII Diseases of the musculoskeletal system and connective tissue (M13_)	Metatarsalgia				M13_METATARSALGIA				4137	350578
XIII Diseases of the musculoskeletal system and connective tissue (M13_)	Meniscus derangement				M13_MENISCUSDERANGEMENTS				32115	308847
XIII Diseases of the musculoskeletal system and connective tissue (M13_)	Medial epicondylitis				M13_MEDIALEPICOND				1521	350578
XIII Diseases of the musculoskeletal system and connective tissue (M13_)	Mixed connective tissue disease				M13_MCTD				2462	497724
XIII Diseases of the musculoskeletal system and connective tissue (M13_)	Lupus nephritis				M13_LUPUS_NEPHRITIS				137	368758
XIII Diseases of the musculoskeletal system and connective tissue (M13_)	Lumbar disc prolapse				M13_LUMBAR_PROLAPSE				36573	347768
XIII Diseases of the musculoskeletal system and connective tissue (M13_)	Lower back pain or/and sciatica				M13_LOWBACKPAINORANDSCIATICA				63923	436263
XIII Diseases of the musculoskeletal system and connective tissue (M13_)	Low back pain				M13_LOWBACKPAIN				45696	347768
XIII Diseases of the musculoskeletal system and connective tissue (M13_)	Lordosis				M13_LORDOSIS				97	347768
XIII Diseases of the musculoskeletal system and connective tissue (M13_)	Loose body in joint				M13_LOOSEJOINT				946	308847
XIII Diseases of the musculoskeletal system and connective tissue (M13_)	Pain in limb				M13_LIMBPAIN				50763	350578
XIII Diseases of the musculoskeletal system and connective tissue (M13_)	Unequal limb length (acquired)				M13_LIMBLENGTH				352	308847
XIII Diseases of the musculoskeletal system and connective tissue (M13_)	Other specified acquired deformities of limbs				M13_LIMBDEFORM				175	308847
XIII Diseases of the musculoskeletal system and connective tissue (M13_)	Kyphosis				M13_KYPHOSIS				493	347768
XIII Diseases of the musculoskeletal system and connective tissue (M13_)	Knuckle pads				M13_KNUCKLEPADS				55	350578
XIII Diseases of the musculoskeletal system and connective tissue (M13_)	Internal derangement of knee				M13_KNEEDERANGEMENTS				20460	308847
XIII Diseases of the musculoskeletal system and connective tissue (M13_)	Kissing spine				M13_KISSING				69	347768
XIII Diseases of the musculoskeletal system and connective tissue (M13_)	Mucocutaneous lymph node syndrome [Kawasaki]				M13_KAWASAKI				79	483310
XIII Diseases of the musculoskeletal system and connective tissue (M13_)	Juvenile osteochondrosis				M13_JUVOSTEOCHONRHIP				1318	490968
XIII Diseases of the musculoskeletal system and connective tissue (M13_)	Juvenile rheumatoid arthirtis				M13_JUVERHEU				913	308847
XIII Diseases of the musculoskeletal system and connective tissue (M13_)	Other intervertebral disc disorders				M13_INTERVERTEB				53270	347768
XIII Diseases of the musculoskeletal system and connective tissue (M13_)	Intermittent hydrarthrosis				M13_INTERHYDRARTHR				83	308847
XIII Diseases of the musculoskeletal system and connective tissue (M13_)	Other infective (teno)synovitis				M13_INFTENOSYNOVITIS				149	350578
XIII Diseases of the musculoskeletal system and connective tissue (M13_)	Infective bursitis				M13_INFBURSA				1098	350578
XIII Diseases of the musculoskeletal system and connective tissue (M13_)	Impingement syndrome of shoulder				M13_IMPINGEMENT				11372	350578
XIII Diseases of the musculoskeletal system and connective tissue (M13_)	Iliotibial band syndrome				M13_ILIOTIBBAND				425	347768
XIII Diseases of the musculoskeletal system and connective tissue (M13_)	Hypermobility syndrome				M13_HYPERMOBILITY				2199	483310
XIII Diseases of the musculoskeletal system and connective tissue (M13_)	Hypersensitivity angiitis				M13_HYPERANG				177	483310
XIII Diseases of the musculoskeletal system and connective tissue (M13_)	Thrombotic microangiopathy				M13_HTROMBMICROANG				216	483310
XIII Diseases of the musculoskeletal system and connective tissue (M13_)	Heberden's nodes [with arthropathy]				M13_HEBERDENS_NODES				304	499882
XIII Diseases of the musculoskeletal system and connective tissue (M13_)	Other hammer toe(s) (acquired)				M13_HAMMERTOE				7774	308847
XIII Diseases of the musculoskeletal system and connective tissue (M13_)	Hallux valgus (acquired)				M13_HALLUXVALGUS				19925	308847
XIII Diseases of the musculoskeletal system and connective tissue (M13_)	Hallux rigidus				M13_HALLUXRIGIDUS				6111	308847
XIII Diseases of the musculoskeletal system and connective tissue (M13_)	Other deformity of hallux (acquired)				M13_HALLUDEFORMOTH				287	308847
XIII Diseases of the musculoskeletal system and connective tissue (M13_)	Gout				M13_GOUT				13445	308847
XIII Diseases of the musculoskeletal system and connective tissue (M13_)	Gluteal tendinitis				M13_GLUTEALTEND				1533	347768
XIII Diseases of the musculoskeletal system and connective tissue (M13_)	Giant cell arteritis				M13_GIANTCELL				1514	483310
XIII Diseases of the musculoskeletal system and connective tissue (M13_)	Ganglion				M13_GANGLION				10518	350578
XIII Diseases of the musculoskeletal system and connective tissue (M13_)	Ankylosing hyperostosis [Forestier]				M13_FORESTIER				477	347768
XIII Diseases of the musculoskeletal system and connective tissue (M13_)	Residual foreign body in soft tissue				M13_FOREIGNBODY				2138	350578
XIII Diseases of the musculoskeletal system and connective tissue (M13_)	Flat foot [pes planus] (acquired)				M13_FLATFOOT				4150	308847
XIII Diseases of the musculoskeletal system and connective tissue (M13_)	Deformity of finger(s)				M13_FINGERDEFORM				221	308847
XIII Diseases of the musculoskeletal system and connective tissue (M13_)	Fibromyalgia				M13_FIBROMYALGIA				4005	350578
XIII Diseases of the musculoskeletal system and connective tissue (M13_)	Other fibroblastic disorders				M13_FIBROBLASTNAS				139	350578
XIII Diseases of the musculoskeletal system and connective tissue (M13_)	Hypertrophy of (infrapatellar) fat pad				M13_FATPADHYPERTROPHY				380	350578
XIII Diseases of the musculoskeletal system and connective tissue (M13_)	Fatigue fracture of vertebra				M13_FATIGFRACT				176	347768
XIII Diseases of the musculoskeletal system and connective tissue (M13_)	Other/unspecified enthesopathies, not elsewhere classified				M13_ENTESOPATHYNAS				3708	350578
XIII Diseases of the musculoskeletal system and connective tissue (M13_)	Other/unspecified enthesopathies of lower limb, excluding foot				M13_ENTESOPATHYLOWNAS				3080	347768
XIII Diseases of the musculoskeletal system and connective tissue (M13_)	Enthesopathies of lower limb, excluding foot				M13_ENTESOPATHYLOW				10862	347768
XIII Diseases of the musculoskeletal system and connective tissue (M13_)	Enteropathic arthropathies				M13_ENTEROARTHR				898	308847
XIII Diseases of the musculoskeletal system and connective tissue (M13_)	Early lumbar disc prolapse, operated				M13_EARLY_LUMBAR_PROLAPSE				4707	347768
XIII Diseases of the musculoskeletal system and connective tissue (M13_)	Other dorsopathies, not elsewhere classified				M13_DORSOPATHYOTH				116195	347768
XIII Diseases of the musculoskeletal system and connective tissue (M13_)	Other specified/unspecified dorsopathies				M13_DORSOPATHYNAS				1382	347768
XIII Diseases of the musculoskeletal system and connective tissue (M13_)	Dorsopathies				M13_DORSOPATHY				152418	347768
XIII Diseases of the musculoskeletal system and connective tissue (M13_)	Other/unspecified dorsalgia				M13_DORSALGIANAS				20135	347768
XIII Diseases of the musculoskeletal system and connective tissue (M13_)	Dorsalgia				M13_DORSALGIA				88320	347768
XIII Diseases of the musculoskeletal system and connective tissue (M13_)	Other specified/unspecified disorders of synovium and tendon +Other specified/unspecified bursopathies				M13_DISSYNOTENDNAS				1952	350578
XIII Diseases of the musculoskeletal system and connective tissue (M13_)	Discitis, unspecified				M13_DISCITIS				605	347768
XIII Diseases of the musculoskeletal system and connective tissue (M13_)	Infection of intervertebral disc (pyogenic)				M13_DISCINFECTION				469	347768
XIII Diseases of the musculoskeletal system and connective tissue (M13_)	Diffuse (eosinophilic) fasciitis				M13_DIFFASCITIS				52	483310
XIII Diseases of the musculoskeletal system and connective tissue (M13_)	Diastasis of muscle				M13_DIASTASIS				321	350578
XIII Diseases of the musculoskeletal system and connective tissue (M13_)	Dermatopolymyositis, unspecified				M13_DERMATOPOLYNAS				183	483310
XIII Diseases of the musculoskeletal system and connective tissue (M13_)	Other dermatomyositis				M13_DERMATOMYOTH				172	483310
XIII Diseases of the musculoskeletal system and connective tissue (M13_)	Radial styloid tenosynovitis [de Quervain]				M13_DEQUERVAIN				2381	350578
XIII Diseases of the musculoskeletal system and connective tissue (M13_)	Deforming dorsopathies				M13_DEFORMDORSO				14141	347768
XIII Diseases of the musculoskeletal system and connective tissue (M13_)	Other acquired deformities of musculoskeletal system and connective tissue				M13_DEFORMACQ				1724	494032
XIII Diseases of the musculoskeletal system and connective tissue (M13_)	Other crystal arthropathies				M13_CRYSTALARTH				691	308847
XIII Diseases of the musculoskeletal system and connective tissue (M13_)	Contracture of joint				M13_CONTRACTUREJOINT				483	308847
XIII Diseases of the musculoskeletal system and connective tissue (M13_)	Other specified/unspecified systemic involvement of connective tissue				M13_CONNECTNAS				2248	483310
XIII Diseases of the musculoskeletal system and connective tissue (M13_)	Acquired clawhand, clubhand, clawfoot and clubfoot				M13_CLAWCLUBHANDFOOT				195	308847
XIII Diseases of the musculoskeletal system and connective tissue (M13_)	Polyarteritis with lung involvement [Churg-Strauss]/EGPA				M13_CHURGSTRAUSS				140	483310
XIII Diseases of the musculoskeletal system and connective tissue (M13_)	Chronic crepitant synovitis/bursitis of hand and wrist/periarthritis of wrist				M13_CHRONSYNOVITISHANDWRIST				524	350578
XIII Diseases of the musculoskeletal system and connective tissue (M13_)	Chondropathies				M13_CHRONDROPATHIES				6820	490968
XIII Diseases of the musculoskeletal system and connective tissue (M13_)	Chondromalacia				M13_CHONDROMALACIA				1046	490968
XIII Diseases of the musculoskeletal system and connective tissue (M13_)	Cervicocranial syndrome				M13_CERVICOCRANSDR				4760	347768
XIII Diseases of the musculoskeletal system and connective tissue (M13_)	Cervicobrachial syndrome				M13_CERVICOBRACHSDR				10735	347768
XIII Diseases of the musculoskeletal system and connective tissue (M13_)	Cervical disc disorders				M13_CERVICDISC				18437	347768
XIII Diseases of the musculoskeletal system and connective tissue (M13_)	Cervicalgia				M13_CERVICALGIA				9963	347768
XIII Diseases of the musculoskeletal system and connective tissue (M13_)	Other articular cartilage disorders				M13_CARTILAGE				920	308847
XIII Diseases of the musculoskeletal system and connective tissue (M13_)	Calcific tendinitis				M13_CALCTENDINITIS				344	350578
XIII Diseases of the musculoskeletal system and connective tissue (M13_)	Calcification and ossification of muscle				M13_CALCIOSSIMUSCLE				90	350578
XIII Diseases of the musculoskeletal system and connective tissue (M13_)	Calcific tendinitis of shoulder				M13_CALCIFICTEND				2379	350578
XIII Diseases of the musculoskeletal system and connective tissue (M13_)	Calcium deposit in bursa				M13_CALCBURS				76	350578
XIII Diseases of the musculoskeletal system and connective tissue (M13_)	Calcaneal spur				M13_CALCANSPUR				454	350578
XIII Diseases of the musculoskeletal system and connective tissue (M13_)	Other bursopathies				M13_BURSOPATHY				5872	350578
XIII Diseases of the musculoskeletal system and connective tissue (M13_)	Other bursitis, not elsewhere classified				M13_BURSITISOTH				366	350578
XIII Diseases of the musculoskeletal system and connective tissue (M13_)	Other bursitis of knee				M13_BURSITISKNEEOTH				536	350578
XIII Diseases of the musculoskeletal system and connective tissue (M13_)	Other bursitis of hip				M13_BURSITISHIPOTH				780	350578
XIII Diseases of the musculoskeletal system and connective tissue (M13_)	Other bursitis of elbow				M13_BURSELBOWOTH				302	350578
XIII Diseases of the musculoskeletal system and connective tissue (M13_)	Other bursal cyst				M13_BURSCYSTOTH				587	350578
XIII Diseases of the musculoskeletal system and connective tissue (M13_)	Hypertrophy of bone				M13_BONEHYPERTRPH				115	471012
XIII Diseases of the musculoskeletal system and connective tissue (M13_)	Other specified/unspecified disorders of bone/cartilage				M13_BONEDISNAS				1050	471012
XIII Diseases of the musculoskeletal system and connective tissue (M13_)	Other disorders of bone density and structure				M13_BONEDENSOTH				1000	471012
XIII Diseases of the musculoskeletal system and connective tissue (M13_)	Disorders of continuity of bone				M13_BONECONTINUITY				4135	471012
XIII Diseases of the musculoskeletal system and connective tissue (M13_)	Biomechanical lesions, not elsewhere classified				M13_BIOMECHLESIO				1859	494032
XIII Diseases of the musculoskeletal system and connective tissue (M13_)	Bicipital tendinitis				M13_BICIPITALTEND				1904	350578
XIII Diseases of the musculoskeletal system and connective tissue (M13_)	Beh√ßet disease				M13_BEHCET				106	483310
XIII Diseases of the musculoskeletal system and connective tissue (M13_)	Synovial cyst of popliteal space [Baker]				M13_BAKERCYST				3080	350578
XIII Diseases of the musculoskeletal system and connective tissue (M13_)	Coxarthrosis, primary				M13_ARTHTROSIS_COX_PRIM_ICD10				29776	470410
XIII Diseases of the musculoskeletal system and connective tissue (M13_)	Coxarthrosis, primary, with hip surgery				M13_ARTHTROSIS_COX_PRIM_HIPSURG				22307	470410
XIII Diseases of the musculoskeletal system and connective tissue (M13_)	Coxarthrosis				M13_ARTHTROSIS_COX				32962	308847
XIII Diseases of the musculoskeletal system and connective tissue (M13_)	Polyarthrosis				M13_ARTHROSIS_POLY				9499	308847
XIII Diseases of the musculoskeletal system and connective tissue (M13_)	Other arthrosis				M13_ARTHROSIS_OTH				31627	308847
XIII Diseases of the musculoskeletal system and connective tissue (M13_)	Gonarthrosis, primary, with knee surgery				M13_ARTHROSIS_KNEE_PRIM_KNEESURG				29353	442278
XIII Diseases of the musculoskeletal system and connective tissue (M13_)	Gonarthrosis				M13_ARTHROSIS_KNEE				64535	308847
XIII Diseases of the musculoskeletal system and connective tissue (M13_)	Artrosis, including avohilmo				M13_ARTHROSIS_INCLAVO				147976	352210
XIII Diseases of the musculoskeletal system and connective tissue (M13_)	Arthrosis				M13_ARTHROSIS				106674	308847
XIII Diseases of the musculoskeletal system and connective tissue (M13_)	Arthropathies				M13_ARTHROPATHIES				191339	308847
XIII Diseases of the musculoskeletal system and connective tissue (M13_)	Arthropathies in other diseases classified elsewhere				M13_ARTHINOTH				1416	308847
XIII Diseases of the musculoskeletal system and connective tissue (M13_)	Ankylosing spondylitis, strict definition				M13_ANKYLOSPON_STRICT				1727	496553
XIII Diseases of the musculoskeletal system and connective tissue (M13_)	Ankylosing spondylitis				M13_ANKYLOSPON				3875	347768
XIII Diseases of the musculoskeletal system and connective tissue (M13_)	Ankylosis of joint				M13_ANKYLOSISJOINT				201	308847
XIII Diseases of the musculoskeletal system and connective tissue (M13_)	Other acquired deformities of ankle and foot				M13_ANKLEFOOT				306	308847
XIII Diseases of the musculoskeletal system and connective tissue (M13_)	Algoneurodystrophy				M13_ALGONEURO				1244	471012
XIII Diseases of the musculoskeletal system and connective tissue (M13_)	Adhesive capsulitis of shoulder				M13_ADHCAPSULITIS				7586	350578
XIII Diseases of the musculoskeletal system and connective tissue (M13_)	Achilles tendinitis				M13_ACHILLESTEND				4516	347768
XIII Diseases of the musculoskeletal system and connective tissue (M13_)	Abscess of tendon sheath				M13_ABSCTENDON				234	350578
Interstitial lung disease endpoints	Lung transplantation				LUNG_TRANSPLANTATION				263	499923
XII Diseases of the skin and subcutaneous tissue (L12_)	Localized skin eruption due to drugs and medicaments				LOCALIZED_SKIN_ERUPT_DRUGS_MEDICAM				412	499774
XII Diseases of the skin and subcutaneous tissue (L12_)	Lichenoid drug reaction				LICHENOID_DRUG_REACTION				94	500092
XII Diseases of the skin and subcutaneous tissue (L12_)	Xerosis cutis				L12_XEROSCUT				552	462830
XII Diseases of the skin and subcutaneous tissue (L12_)	Vitiligo				L12_VITILIGO				421	462830
XII Diseases of the skin and subcutaneous tissue (L12_)	Other and unspecified vasculitis limited to skin				L12_VASCULITISNAS				870	462830
XII Diseases of the skin and subcutaneous tissue (L12_)	Contact urticaria				L12_URTIGA_CONTACT				118	481972
XII Diseases of the skin and subcutaneous tissue (L12_)	Other and unspecified urticaria				L12_URTICA_NAS				9040	481972
XII Diseases of the skin and subcutaneous tissue (L12_)	Idiopathic urticaria				L12_URTICA_IDIOPAT				810	481972
XII Diseases of the skin and subcutaneous tissue (L12_)	Dermatographic urticaria				L12_URTICA_DERTMATOG				2725	481972
XII Diseases of the skin and subcutaneous tissue (L12_)	Urticaria due to cold and heat				L12_URTICA_COLDHEAT				305	481972
XII Diseases of the skin and subcutaneous tissue (L12_)	Cholinergic urticaria				L12_URTICA_CHOLINERG				180	481972
XII Diseases of the skin and subcutaneous tissue (L12_)	Allergic urticaria				L12_URTICA_ALLERG				3468	481972
XII Diseases of the skin and subcutaneous tissue (L12_)	Urticaria				L12_URTICARIA				14649	481972
XII Diseases of the skin and subcutaneous tissue (L12_)	Transepidermal elimination disorders				L12_TRANSEPIDERMELIMINATION				51	462830
XII Diseases of the skin and subcutaneous tissue (L12_)	Telogen effluvium				L12_TELOGEFFLU				69	474896
XII Diseases of the skin and subcutaneous tissue (L12_)	Sweet's syndrome				L12_SWEET_SDR				51	500135
XII Diseases of the skin and subcutaneous tissue (L12_)	Sunburn				L12_SUNBURN				72	481297
XII Diseases of the skin and subcutaneous tissue (L12_)	Striae atrophicae				L12_STRIAEATROPHICAE				399	462830
XII Diseases of the skin and subcutaneous tissue (L12_)	Other and unspecified disorders of skin and subcutaneous tissue				L12_SKINSUBCUTISNAS				2513	462830
XII Diseases of the skin and subcutaneous tissue (L12_)	Other disorders of skin and subcutaneous tissue related to radiation				L12_SKINRADIOTH				59	481297
XII Diseases of the skin and subcutaneous tissue (L12_)	Seborrhoeic keratosis				L12_SEBORRKERAT				9816	462830
XII Diseases of the skin and subcutaneous tissue (L12_)	Seborrhoeic dermatitis				L12_SEBORRHOEIC				3981	427815
XII Diseases of the skin and subcutaneous tissue (L12_)	Other and unspecified rosacea				L12_ROSACEANAS				3506	474896
XII Diseases of the skin and subcutaneous tissue (L12_)	Rhinophyma				L12_RHINOPHYMA				212	474896
XII Diseases of the skin and subcutaneous tissue (L12_)	Radiodermatitis				L12_RADIODERMATITIS				83	481297
XII Diseases of the skin and subcutaneous tissue (L12_)	Pyogenic granuloma				L12_PYOGENGRANUL				662	462830
XII Diseases of the skin and subcutaneous tissue (L12_)	Pyoderma				L12_PYODERMA				717	468418
XII Diseases of the skin and subcutaneous tissue (L12_)	Psoriasis vulgaris				L12_PSORI_VULG				8240	481187
XII Diseases of the skin and subcutaneous tissue (L12_)	Pustulosis palmaris et plantaris				L12_PSORI_PUSTUPALM				1606	481187
XII Diseases of the skin and subcutaneous tissue (L12_)	Other and unspecified psoriasis				L12_PSORI_NAS				2634	481187
XII Diseases of the skin and subcutaneous tissue (L12_)	Guttate psoriasis				L12_PSORI_GUTTATE				520	481187
XII Diseases of the skin and subcutaneous tissue (L12_)	Acrodermatitis continua				L12_PSORI_ACRODERM				72	481187
XII Diseases of the skin and subcutaneous tissue (L12_)	Psoriasis				L12_PSORIASIS				13309	481187
XII Diseases of the skin and subcutaneous tissue (L12_)	Pruritus				L12_PRURITUS				4708	427815
XII Diseases of the skin and subcutaneous tissue (L12_)	Prurigo nodularis				L12_PRURIGONOD				894	427815
XII Diseases of the skin and subcutaneous tissue (L12_)	Postinflammatory hyperpigmentation				L12_POSTINFHYPERPIGM				52	462830
XII Diseases of the skin and subcutaneous tissue (L12_)	Polymorphous light eruption				L12_POLYMORPHLIGHTERUPT				280	481297
XII Diseases of the skin and subcutaneous tissue (L12_)	Poikiloderma of Civatte				L12_POIKOLOCIVAT				64	481297
XII Diseases of the skin and subcutaneous tissue (L12_)	Pityriasis rosea				L12_PITYROCHEA				282	481187
XII Diseases of the skin and subcutaneous tissue (L12_)	Pityriasis rubra pilaris				L12_PITYRIASISRUBRA				84	481187
XII Diseases of the skin and subcutaneous tissue (L12_)	Pilonidal cyst				L12_PILONIDALCYST				3872	468418
XII Diseases of the skin and subcutaneous tissue (L12_)	Pigmented purpuric dermatosis				L12_PIGPURPDERM				353	462830
XII Diseases of the skin and subcutaneous tissue (L12_)	Other and unspecified disorders of pigmentation				L12_PIGMENTNAS				256	462830
XII Diseases of the skin and subcutaneous tissue (L12_)	Photocontact dermatitis [berloque dermatitis]				L12_PHOTOCONTDERMAT				51	481297
XII Diseases of the skin and subcutaneous tissue (L12_)	Perioral dermatitis				L12_PERIORALDERM				821	474896
XII Diseases of the skin and subcutaneous tissue (L12_)	Severe bullous disorders, KELA reimbursement				L12_PEMPHIKELA				70	497946
XII Diseases of the skin and subcutaneous tissue (L12_)	Pemphigus vulgaris				L12_PEMPHIGUS_VULG				75	497946
XII Diseases of the skin and subcutaneous tissue (L12_)	Other and unspecified pemphigus				L12_PEMPHIGUS_NAS				114	497946
XII Diseases of the skin and subcutaneous tissue (L12_)	Pemphigus				L12_PEMPHIGUS				238	497946
XII Diseases of the skin and subcutaneous tissue (L12_)	Other and unspecified pemphigoid				L12_PEMPHIGOID_NAS				304	497946
XII Diseases of the skin and subcutaneous tissue (L12_)	Cicatricial pemphigoid				L12_PEMPHIGOID_CICA				72	497946
XII Diseases of the skin and subcutaneous tissue (L12_)	Bullous pemphigoid				L12_PEMPHIGOID_BULL				760	497946
XII Diseases of the skin and subcutaneous tissue (L12_)	Other and unspecified parapsoriasis				L12_PARAPSO_RETIFORM				156	481187
XII Diseases of the skin and subcutaneous tissue (L12_)	Small plaque parapsoriasis				L12_PARAPSO_PLAQUE				95	481187
XII Diseases of the skin and subcutaneous tissue (L12_)	Pityriasis lichenoides et varioliformis acuta				L12_PARAPSO_PITYLICHETVARACUT				52	481187
XII Diseases of the skin and subcutaneous tissue (L12_)	Pityriasis lichenoides chronica				L12_PARAPSO_PITYLICHCHRON				139	481187
XII Diseases of the skin and subcutaneous tissue (L12_)	Parapsoriasis				L12_PARAPSORI				701	481187
XII Diseases of the skin and subcutaneous tissue (L12_)	Other and unspecified papulosquamous disorders				L12_PAPULOSQUONAS				205	481187
XII Diseases of the skin and subcutaneous tissue (L12_)	Other papulosquamous disorders				L12_PAPULOSQUAOTH				392	481187
XII Diseases of the skin and subcutaneous tissue (L12_)	Papulosquamous disorders				L12_PAPULOSQUAMOUS				18999	481187
XII Diseases of the skin and subcutaneous tissue (L12_)	Other disorders of pigmentation				L12_OTHPIGMENTATION				1640	462830
XII Diseases of the skin and subcutaneous tissue (L12_)	Other disorders of skin and subcutaneous tissue				L12_OTHERSKINSUBCUTIS				37356	462830
XII Diseases of the skin and subcutaneous tissue (L12_)	Other melanin hyperpigmentation				L12_OTHERMELANIN				778	462830
XII Diseases of the skin and subcutaneous tissue (L12_)	Other infiltrative disorders of skin and subcutaneous tissue				L12_OTHERINFILTRATIVESKIN				169	462830
XII Diseases of the skin and subcutaneous tissue (L12_)	Other disorders of skin and subcutaneous tissue, not elsewhere classified				L12_OTHERDISSKINANDSUBCUTIS				6242	462830
XII Diseases of the skin and subcutaneous tissue (L12_)	Other contact dermatitis				L12_OTHERCONTACT				3542	427815
XII Diseases of the skin and subcutaneous tissue (L12_)	Other and unspecified bullous disorders				L12_OTHERBULL				376	497946
XII Diseases of the skin and subcutaneous tissue (L12_)	Other and unspecified acute skin changes due to ultraviolet radiation				L12_OTHACUSKINSUNNAS				940	481297
XII Diseases of the skin and subcutaneous tissue (L12_)	Other acute skin changes due to ultraviolet radiation				L12_OTHACUSKINSUN				1316	481297
XII Diseases of the skin and subcutaneous tissue (L12_)	Other and unspecified skin changes due to chronic exposure to nonionizing radiation				L12_NONIONRADISKINNAS				469	481297
XII Diseases of the skin and subcutaneous tissue (L12_)	Necrobiosis lipoidica, not elsewhere classified				L12_NECROLIPOIDIC				211	462830
XII Diseases of the skin and subcutaneous tissue (L12_)	Onycholysis				L12_NAIL_LYSIS				237	474896
XII Diseases of the skin and subcutaneous tissue (L12_)	Onychogryphosis				L12_NAIL_GRYPHOSIS				90	474896
XII Diseases of the skin and subcutaneous tissue (L12_)	Nail dystrophy				L12_NAIL_DYSTROPHY				224	474896
XII Diseases of the skin and subcutaneous tissue (L12_)	Other and unspecified nail disorders				L12_NAILNAS				806	474896
XII Diseases of the skin and subcutaneous tissue (L12_)	Acute lymphadenitis				L12_LYMPHADENITIS				2448	468418
XII Diseases of the skin and subcutaneous tissue (L12_)	Cutaneous lupus erythematosus				L12_LUPUS				877	462830
XII Diseases of the skin and subcutaneous tissue (L12_)	Localized scleroderma [morphea]				L12_LOCALSCLERODERMA				526	462830
XII Diseases of the skin and subcutaneous tissue (L12_)	Other localized connective tissue disorders				L12_LOCALDCONNECTISSUEOTH				706	462830
XII Diseases of the skin and subcutaneous tissue (L12_)	Other and unspecified localized connective tissue disorders				L12_LOCALCONNECTISSUENAS				111	462830
XII Diseases of the skin and subcutaneous tissue (L12_)	Livedoid vasculitis				L12_LIVEDOIDVASC				129	462830
XII Diseases of the skin and subcutaneous tissue (L12_)	Lichen simplex chronicus and prurigo				L12_LICHSIMPANDPRURIGO				2489	427815
XII Diseases of the skin and subcutaneous tissue (L12_)	Lichen simplex chronicus				L12_LICHENSIMPLEX				1284	427815
XII Diseases of the skin and subcutaneous tissue (L12_)	Lichen sclerosus et atrophicus				L12_LICHENSCLERATROPH				4181	462830
XII Diseases of the skin and subcutaneous tissue (L12_)	Lichen planopilaris				L12_LICHENPLANO				116	474896
XII Diseases of the skin and subcutaneous tissue (L12_)	Other local infections of skin and subcutaneous tissue				L12_INFECT_SKIN_OTHER				4300	468418
XII Diseases of the skin and subcutaneous tissue (L12_)	Infections of the skin and subcutaneous tissue				L12_INFECT_SKIN				31768	468418
XII Diseases of the skin and subcutaneous tissue (L12_)	Infective dermatitis				L12_INFECT_DERM				4858	427815
XII Diseases of the skin and subcutaneous tissue (L12_)	Impetigo				L12_IMPETIGO				1845	468418
XII Diseases of the skin and subcutaneous tissue (L12_)	Hypertrophic scar				L12_HYPETROPHICSCAR				2129	462830
XII Diseases of the skin and subcutaneous tissue (L12_)	Other and unspecified hypertrophic disorders of skin				L12_HYPERTROPHICNAS				232	462830
XII Diseases of the skin and subcutaneous tissue (L12_)	Other hypertrichosis				L12_HYPERTICHNAS				117	474896
XII Diseases of the skin and subcutaneous tissue (L12_)	Hirsutism, drug-induced				L12_HIRSUTISM_ADVERSE				62	500124
XII Diseases of the skin and subcutaneous tissue (L12_)	Hirsutism in women				L12_HIRSUTISM				694	266094
XII Diseases of the skin and subcutaneous tissue (L12_)	Hidradenitis suppurativa				L12_HIDRADENITISSUP				1453	474896
XII Diseases of the skin and subcutaneous tissue (L12_)	Other and unspecified cicatricial alopecia				L12_HAIRLOSS_SCARNAS				94	474896
XII Diseases of the skin and subcutaneous tissue (L12_)	Other and unspecified nonscarring hair loss				L12_HAIRLOSS_NONSCARNAS				256	474896
XII Diseases of the skin and subcutaneous tissue (L12_)	Cicatricial alopecia [scarring hair loss]				L12_HAIRLOSSSCAR				288	474896
XII Diseases of the skin and subcutaneous tissue (L12_)	Other nonscarring hair loss				L12_HAIRLOSSNONSCAR				347	474896
XII Diseases of the skin and subcutaneous tissue (L12_)	Hair colour and hair shaft abnormalities				L12_HAIRCOLOUR				137	474896
XII Diseases of the skin and subcutaneous tissue (L12_)	Transient acantholytic dermatosis [Grover]				L12_GROVER				66	497946
XII Diseases of the skin and subcutaneous tissue (L12_)	Granulomatous disorders of skin and subcutaneous tissue				L12_GRANULOMATOUSSKIN				985	462830
XII Diseases of the skin and subcutaneous tissue (L12_)	Other and unspecified granulomatous disorders of skin and subcutaneous tissue				L12_GRANULOMASKINNAS				128	462830
XII Diseases of the skin and subcutaneous tissue (L12_)	Granuloma annulare				L12_GRANUANNU				540	462830
XII Diseases of the skin and subcutaneous tissue (L12_)	Foreign body granuloma of skin and subcutaneous tissue				L12_FOREIGNBODYGRANULOMA				124	462830
XII Diseases of the skin and subcutaneous tissue (L12_)	Folliculitis decalvans				L12_FOLLICULITDECALV				68	474896
XII Diseases of the skin and subcutaneous tissue (L12_)	Other and unspecified follicular disorders				L12_FOLLICULARNAS				1525	474896
XII Diseases of the skin and subcutaneous tissue (L12_)	Follicular cysts of skin and subcutaneous tissue				L12_FOLLICULARCYST				8153	474896
XII Diseases of the skin and subcutaneous tissue (L12_)	Other follicular disorders				L12_FOLICULAROTH				2994	474896
XII Diseases of the skin and subcutaneous tissue (L12_)	Febrile neutrophilic dermatosis [Sweet]				L12_FEBRILENEUTROPHIL				51	462830
XII Diseases of the skin and subcutaneous tissue (L12_)	Factitial dermatitis				L12_FACTITIALDERMAT				185	462830
XII Diseases of the skin and subcutaneous tissue (L12_)	Exfoliative dermatitis				L12_EXFOLIATIVE				399	427815
XII Diseases of the skin and subcutaneous tissue (L12_)	Erythema intertrigo				L12_ERYT_INTERTRIG				861	427815
XII Diseases of the skin and subcutaneous tissue (L12_)	Erythema annulare centrifugum				L12_ERYTH_ANNULCENTRIFUG				61	481972
XII Diseases of the skin and subcutaneous tissue (L12_)	Universal erythroderma, KELA reimbursement				L12_ERYTHRO_KELA				517	481972
XII Diseases of the skin and subcutaneous tissue (L12_)	Erythrasma				L12_ERYTHRASMA				77	468418
XII Diseases of the skin and subcutaneous tissue (L12_)	Erythema in diseases classified elsewhere				L12_ERYTHINOTH				76	481972
XII Diseases of the skin and subcutaneous tissue (L12_)	Other erythematous conditions				L12_ERYTHEMATOUSOTH				1314	481972
XII Diseases of the skin and subcutaneous tissue (L12_)	Erythema nodosum				L12_ERYTHEMANODOSUM				1117	481972
XII Diseases of the skin and subcutaneous tissue (L12_)	Erythema multiforme				L12_ERYTHEMAMULTIF				863	481972
XII Diseases of the skin and subcutaneous tissue (L12_)	Toxic erythema				L12_ERTYTH_TOXIC				65	481972
XII Diseases of the skin and subcutaneous tissue (L12_)	Other and unspecified epidermal thickening				L12_EPIDERMTHICKNAS				991	462830
XII Diseases of the skin and subcutaneous tissue (L12_)	Other epidermal thickening				L12_EPIDERMALTHICKOTH				1673	462830
XII Diseases of the skin and subcutaneous tissue (L12_)	Dyshidrosis [pompholyx]				L12_DYSHIDROSIS				602	427815
XII Diseases of the skin and subcutaneous tissue (L12_)	Disorders of skin appendages				L12_DISORDSKINAPPENDIX				25290	474896
XII Diseases of the skin and subcutaneous tissue (L12_)	Diaper [napkin] dermatitis				L12_DIAPER				54	427815
XII Diseases of the skin and subcutaneous tissue (L12_)	Nummular dermatitis				L12_DERM_NUMMULAR				3265	427815
XII Diseases of the skin and subcutaneous tissue (L12_)	Dermatitis				L12_DERMATITISNAS				33153	427815
XII Diseases of the skin and subcutaneous tissue (L12_)	Dermatitis and eczema				L12_DERMATITISECZEMA				72371	427815
XII Diseases of the skin and subcutaneous tissue (L12_)	Dermatitis herpetiformis				L12_DERMATHERP				661	497946
XII Diseases of the skin and subcutaneous tissue (L12_)	Decubitus ulcer and pressure area				L12_DECUBITANSULCERANDPRESSURE				2463	462830
XII Diseases of the skin and subcutaneous tissue (L12_)	Cutaneous autosensitization				L12_CUT_AUTOSENS				51	427815
XII Diseases of the skin and subcutaneous tissue (L12_)	Cutis laxa senilis				L12_CUTLAXSEN				266	481297
XII Diseases of the skin and subcutaneous tissue (L12_)	Corns and callosities				L12_CORNSANDCALLOS				2644	462830
XII Diseases of the skin and subcutaneous tissue (L12_)	Chronic ulcer of skin, not elsewhere classified				L12_CHRONICULCEROFSKIN				2752	462830
XII Diseases of the skin and subcutaneous tissue (L12_)	Chloasma				L12_CHLOASMA				148	462830
XII Diseases of the skin and subcutaneous tissue (L12_)	Cellulitis				L12_CELLULITIS				10223	468418
XII Diseases of the skin and subcutaneous tissue (L12_)	Bullous disorders				L12_BULLOUS				2240	497946
XII Diseases of the skin and subcutaneous tissue (L12_)	Other bullous disorders				L12_BULLOTH				1017	497946
XII Diseases of the skin and subcutaneous tissue (L12_)	Other and unspecified atrophic disorders of skin				L12_ATROPHICSKINNAS				163	462830
XII Diseases of the skin and subcutaneous tissue (L12_)	Atrophic disorders of skin				L12_ATROPHICSKIN				6303	462830
XII Diseases of the skin and subcutaneous tissue (L12_)	Atopic dermatitis				L12_ATOPIC				34368	427815
XII Diseases of the skin and subcutaneous tissue (L12_)	Apocrine sweat disorders, other sweat gland disorders				L12_APOCRINESWEAT				147	474896
XII Diseases of the skin and subcutaneous tissue (L12_)	Alopecia universalis				L12_ALOPECIA_UNIVERSALIS				95	500091
XII Diseases of the skin and subcutaneous tissue (L12_)	Alopecia areata				L12_ALOPECAREATA				994	474896
XII Diseases of the skin and subcutaneous tissue (L12_)	Androgenic alopecia				L12_ALOPECANDRO				313	266094
XII Diseases of the skin and subcutaneous tissue (L12_)	Allergic contact dermatitis				L12_ALLERGICCONTACT				6159	427815
XII Diseases of the skin and subcutaneous tissue (L12_)	Actinic keratosis				L12_ACTINKERA				17065	481297
XII Diseases of the skin and subcutaneous tissue (L12_)	Acrodermatitis chronica atrophicans				L12_ACRODERMATITIS				53	462830
XII Diseases of the skin and subcutaneous tissue (L12_)	Acquired keratosis [keratoderma] palmaris et plantaris				L12_ACQKERAT				154	462830
XII Diseases of the skin and subcutaneous tissue (L12_)	Acne varioliformis				L12_ACNE_VARIOLIFORMIS				91	474896
XII Diseases of the skin and subcutaneous tissue (L12_)	Other and unspecified acne				L12_ACNE_NAS				541	474896
XII Diseases of the skin and subcutaneous tissue (L12_)	Acne keloid				L12_ACNEKELOID				57	474896
XII Diseases of the skin and subcutaneous tissue (L12_)	Other acantholytic disorders				L12_ACANTHOLYTIC				92	497946
XII Diseases of the skin and subcutaneous tissue (L12_)	Cutaneous abscess, furuncle and carbuncle				L12_ABSCESS_CUT				12480	468418
Psychiatric endpoints from Katri R√§ikk√∂nen	Tic and related disorders (more control exclusions)				KRA_PSY_TIC_EXMORE				499	355296
Psychiatric endpoints from Katri R√§ikk√∂nen	Tic and related disorders				KRA_PSY_TIC				499	499687
Psychiatric endpoints from Katri R√§ikk√∂nen	Substance abuse (more control exclusions)				KRA_PSY_SUBSTANCE_EXMORE				32033	355296
Psychiatric endpoints from Katri R√§ikk√∂nen	Speech and linguistic disorders (more control exclusions)				KRA_PSY_SPEELING_EXMORE				3950	355296
Psychiatric endpoints from Katri R√§ikk√∂nen	Nonorganic sleeping disorders (more control exclusions)				KRA_PSY_SLEEP_NONORG_EXMORE				9491	355296
Psychiatric endpoints from Katri R√§ikk√∂nen	Schizophrenia or delusion (more control exclusions)				KRA_PSY_SCHIZODEL_EXMORE				15813	355296
Psychiatric endpoints from Katri R√§ikk√∂nen	Mental and behavioural disorders of puerperium, not classified elsewhere (more control exclusions)				KRA_PSY_PUERPER_EXMORE				413	197410
Psychiatric endpoints from Katri R√§ikk√∂nen	Personality disorders (more control exclusions)				KRA_PSY_PERSON_EXMORE				13431	355292
Psychiatric endpoints from Katri R√§ikk√∂nen	Motor disorders (more control exclusions)				KRA_PSY_MOTOR_EXMORE				572	355296
Psychiatric endpoints from Katri R√§ikk√∂nen	Mental retardation (more control exclusions)				KRA_PSY_MENTALRET_EXMORE				1465	355234
Psychiatric endpoints from Katri R√§ikk√∂nen	Hyperkinetic disorders (more control exclusions)				KRA_PSY_HYPERKIN_EXMORE				5849	355296
Psychiatric endpoints from Katri R√§ikk√∂nen	Eating disorder (more control exclusions)				KRA_PSY_EATING_EXMORE				4042	355296
Psychiatric endpoints from Katri R√§ikk√∂nen	Wide developmental disorders (more control exclusions)				KRA_PSY_DEVWIDE_EXMORE				1350	355296
Psychiatric endpoints from Katri R√§ikk√∂nen	Any dementia (more control exclusions)				KRA_PSY_DEMENTIA_EXMORE				24521	355296
Psychiatric endpoints from Katri R√§ikk√∂nen	Mixed disorders of conduct and emotions (more control exclusions)				KRA_PSY_CODUCTEMOT_EXMORE				936	355296
Psychiatric endpoints from Katri R√§ikk√∂nen	Social disorders starting during childhood or adolescence (more control exclusions)				KRA_PSY_CHILDSOC_EXMORE				291	355296
Psychiatric endpoints from Katri R√§ikk√∂nen	Other disorders starting during childhood or adolescence (more control exclusions)				KRA_PSY_CHILDOTH_EXMORE				2144	355296
Psychiatric endpoints from Katri R√§ikk√∂nen	Emotional disorders starting during childhood or adolescence (more control exclusions)				KRA_PSY_CHILDEMOT_EXMORE				2085	355296
Psychiatric endpoints from Katri R√§ikk√∂nen	Behavioural disorders (more control exclusions)				KRA_PSY_BEHAV_EXMORE				831	355296
Psychiatric endpoints from Katri R√§ikk√∂nen	Autism spe (more control exclusions)				KRA_PSY_AUTISM_EXMORE				1025	355296
Psychiatric endpoints from Katri R√§ikk√∂nen	Any mental disorder, or suicide (or attempt), or psychic disorders complicating pregnancy, partum or puerperium or nerve system disorders (more control exclusions)				KRA_PSY_ANYMENTAL_SUICID_PREG_NERV_EXMORE				14755	354299
Psychiatric endpoints from Katri R√§ikk√∂nen	Any mental disorder				KRA_PSY_ANYMENTAL				144890	355296
Psychiatric endpoints from Katri R√§ikk√∂nen	Anxiety disorders (more control exclusions)				KRA_PSY_ANXIETY_EXMORE				59087	355296
Psychiatric endpoints from Katri R√§ikk√∂nen	Alcohol abuse, main dg (more control exclusions)				KRA_PSY_ALCOH_EXMORE				7018	355296
XI Diseases of the digestive system (K11_)	Volvulus				K11_VOLVU				1062	386443
XI Diseases of the digestive system (K11_)	Ventral hernia				K11_VENTHER				11113	423356
XI Diseases of the digestive system (K11_)	Vascular disorders of the intestines				K11_VASCINT				2835	386443
Gastrointestinal endpoints	Ulcerative colitis (strict) with PSC				K11_UC_STRICT_PSC				297	482383
XI Diseases of the digestive system (K11_)	Ulcerative colitis (strict definition, require KELA, min 2 HDR)				K11_UC_STRICT2				7447	491820
XI Diseases of the digestive system (K11_)	Toxic liver disease				K11_TOXLIV				566	483811
XI Diseases of the digestive system (K11_)	Supernumerary teeth EXCLUDE clefts and syndromes, including avohilmo				K11_SUPNUM_ONLY_INCLAVO				366	499359
XI Diseases of the digestive system (K11_)	Supernumerary teeth EXCLUDE clefts and syndromes				K11_SUPNUM_ONLY				157	500029
XI Diseases of the digestive system (K11_)	Stomatitis and related lesions				K11_STOMATITIS				8714	491472
XI Diseases of the digestive system (K11_)	Scissor bite				K11_SCISS_BITE				1048	499138
XI Diseases of the digestive system (K11_)	Diseases of salivary glands				K11_SALIVARY				15307	484879
XI Diseases of the digestive system (K11_)	Maxillary retrognathism				K11_RETROG_MAXILLAE				689	499497
XI Diseases of the digestive system (K11_)	Pathological resorption of teeth				K11_RESORPTION				1304	498882
Gastrointestinal endpoints	Reimbursement for rheumatic diseases				K11_REIMB_202				30202	469984
Interstitial lung disease endpoints	Gastro-oesophageal reflux disease				K11_REFLUX				37811	420114
XI Diseases of the digestive system (K11_)	Diseases of pulp and periapical tissues, including avohilmo				K11_PULP_PERIAPICAL_INCLAVO				139547	360639
XI Diseases of the digestive system (K11_)	Necrosis of pulp, including avohilmo				K11_PULP_NECROSIS				30883	469303
XI Diseases of the digestive system (K11_)	Dental pulpitis, including avohilmo				K11_PULPITIS				54958	445228
XI Diseases of the digestive system (K11_)	Peptic ulcer				K11_PULC				371	420114
XI Diseases of the digestive system (K11_)	Colitis, primary sclerosing, strict definition				K11_PSC_COLITIS_STRICT				400	497665
XI Diseases of the digestive system (K11_)	Postprocedural disorders of digestive system, not elsewhere classified				K11_POSTOPDIS				1213	476554
XI Diseases of the digestive system (K11_)	Acute peritonitis				K11_PERITONITIS				2523	495994
XI Diseases of the digestive system (K11_)	Diseases of peritoneum				K11_PERITON				4192	495994
XI Diseases of the digestive system (K11_)	Chronic periodontitis, including avohilmo				K11_PERIODON_CHRON_INCLAVO				54916	445270
XI Diseases of the digestive system (K11_)	Chronic periodontitis, complicated				K11_PERIODON_CHRON_COMPL				26311	473875
XI Diseases of the digestive system (K11_)	Aggressive periodontitis				K11_PERIODONTOSIS				730	499456
XI Diseases of the digestive system (K11_)	Periapical abscess				K11_PERIAPICAL_ABSCESS				22640	477546
XI Diseases of the digestive system (K11_)	Perforation of oesophagus				K11_PERFOES				180	420114
XI Diseases of the digestive system (K11_)	Chronic apical periodontitis				K11_PARODON_PERIAPIC_CHRONIC				83192	416994
XI Diseases of the digestive system (K11_)	Paralytic ileus				K11_PARALIL				1515	386443
XI Diseases of the digestive system (K11_)	Other diseases of pancreas				K11_PANCOTH				3243	433953
XI Diseases of the digestive system (K11_)	Overjet				K11_OVERJET				930	499256
XI Diseases of the digestive system (K11_)	Other diseases of peritoneum				K11_OTHPERITON				1688	495994
XI Diseases of the digestive system (K11_)	Other diseases of intestine				K11_OTHINT				6254	386443
XI Diseases of the digestive system (K11_)	Other inflammatory liver diseases				K11_OTHINFLIV				2594	483811
XI Diseases of the digestive system (K11_)	Other or unspecified ileus, impaction or obstruction				K11_OTHILEUS				8753	386443
XI Diseases of the digestive system (K11_)	Other functional intestinal disorders				K11_OTHFUNC				24886	386443
XI Diseases of the digestive system (K11_)	Other noninfective gastroenteritis and colitis				K11_OTHENTERCOL				11893	475418
XI Diseases of the digestive system (K11_)	Other diseases of stomach and duodenum				K11_OTHDISSTOMDUOD				2609	420114
XI Diseases of the digestive system (K11_)	Other diseases of oesophagus				K11_OTHDISOES				4091	420114
XI Diseases of the digestive system (K11_)	Other diseases of the digestive system				K11_OTHDISDIG				15569	476554
XI Diseases of the digestive system (K11_)	Diseases of the digestive system				K11_OTHDIG				23632	476554
XI Diseases of the digestive system (K11_)	Other diseases of appendix				K11_OTHAPPEND				428	457423
XI Diseases of the digestive system (K11_)	Other and unspecified abdominal hernia				K11_OTHABDHER				1555	423356
XI Diseases of the digestive system (K11_)	Oral lichen planus, including avohilmo , including avohilmo				K11_ORAL_LICHEN_PLANUS_INCLAVO				2491	497695
XI Diseases of the digestive system (K11_)	Oral lichen planus				K11_ORAL_LICHEN_PLANUS				920	499266
XI Diseases of the digestive system (K11_)	Oral leukoplakia and other epithelial disorders of tongue and oral cavity , including avohilmo				K11_ORAL_LEUCOPLAC_RELAT_INCLAVO				3521	496665
XI Diseases of the digestive system (K11_)	Oral leukoplakia, including avohilmo				K11_ORAL_LEUCOPLACIA_INCLAVO				1009	499177
XI Diseases of the digestive system (K11_)	Open bite that required surgery (Lefort1 or BSSO)				K11_OPEN_BITE_SURGERY				369	499817
XI Diseases of the digestive system (K11_)	Open bite				K11_OPEN_BITE				2192	497994
XI Diseases of the digestive system (K11_)	Ulcer of oesophagus, drug-induced				K11_OESULC_ADVERSE				169	500017
XI Diseases of the digestive system (K11_)	Ulcer of oesophagus				K11_OESULC				2750	420114
XI Diseases of the digestive system (K11_)	Diseases of oesophagus, stomach and duodenum				K11_OESSTODUO				80072	420114
XI Diseases of the digestive system (K11_)	Oesophageal obstruction				K11_OESOBST				1350	420114
XI Diseases of the digestive system (K11_)	Oesophagitis, drug-induced				K11_OESITIS_ADVERSE				79	500107
XI Diseases of the digestive system (K11_)	Oesophagitis				K11_OESITIS				2173	420114
XI Diseases of the digestive system (K11_)	Mandibular retrognathia AND surgery (BSSO)				K11_MN_RETRGN_AND_SURG				990	499196
XI Diseases of the digestive system (K11_)	Mandibular retrognathia				K11_MN_RETRGN				2708	497478
XI Diseases of the digestive system (K11_)	Mandibular prognathia AND surgery (LeFortI or BSSO)				K11_MN_PROGN_AND_SURGRT				177	499806
XI Diseases of the digestive system (K11_)	Mandibular prognathia				K11_MN_PROGN				572	499614
XI Diseases of the digestive system (K11_)	Missing teeth due to accident, extraction or parodontitis				K11_MISS_TEETH_ACCID_EXTR_PAROD				29043	471143
XI Diseases of the digestive system (K11_)	Molar incisor enamel hypoplasia, with caries				K11_MIH_CARIES				269	487012
XI Diseases of the digestive system (K11_)	Molar incisor enamel hypoplasia				K11_MIH				1323	498863
XI Diseases of the digestive system (K11_)	Mesial bite				K11_MESIAL_BITE				364	499822
XI Diseases of the digestive system (K11_)	Maxillary prognathism				K11_MAXIL_PROGN				192	499994
XI Diseases of the digestive system (K11_)	Impacted maxillary molar				K11_MAXIL_MOLAR_FAILED_ERUPT_OBSTRUCTION_TOOTH				2652	497534
XI Diseases of the digestive system (K11_)	Maxillary hypoplasia				K11_MAXIL_HYPOPL				121	500065
XI Diseases of the digestive system (K11_)	Palatinal maxillary canine				K11_MAXIL_CANINE_PALAT				273	499913
XI Diseases of the digestive system (K11_)	Impacted maxillary canine				K11_MAXIL_CANINE_FAILED_ERUPT_OBSTRUCTION_TOOTH				326	499860
XI Diseases of the digestive system (K11_)	Mandibular hypoplasia				K11_MANDIBULAR_HYPOPL				240	499946
XI Diseases of the digestive system (K11_)	Intestinal malabsorption				K11_MALABSORB				1811	476554
XI Diseases of the digestive system (K11_)	Major anomalies of jaw size				K11_MAJOR_ANOMALI_JAW_SIZE				1027	499159
XI Diseases of the digestive system (K11_)	Diseases of liver				K11_LIVER				16375	483811
XI Diseases of the digestive system (K11_)	Liver disorders in diseases classified elsewhere				K11_LIVDISINOTH				103	483811
XI Diseases of the digestive system (K11_)	Other diseases of lip and oral mucosa				K11_LIP_ORAL_MUCOSA				19369	480817
XI Diseases of the digestive system (K11_)	Lichen ruber planus, wide definition including periferal and oral lichen planus				K11_LICHEN_PLANUS_WIDE				9526	490660
XI Diseases of the digestive system (K11_)	Intussusception				K11_INTUSS				818	386443
XI Diseases of the digestive system (K11_)	Impacted teeth				K11_IMPACTED_TEETH				9994	490192
XI Diseases of the digestive system (K11_)	Impaction of intestines				K11_IMPACT				257	386443
XI Diseases of the digestive system (K11_)	Paralytic ileus and intestinal obstruction				K11_ILEUS				12738	386443
XI Diseases of the digestive system (K11_)	Irritable bowel syndrome				K11_IBS				13914	386443
Gastrointestinal endpoints	IBD (strict) with PSC				K11_IBD_STRICT_PSC				370	482383
XI Diseases of the digestive system (K11_)	Inflammatory bowel disease, strict (require KELA)				K11_IBD_STRICT				11246	488940
XI Diseases of the digestive system (K11_)	Tooth agenesis EXCLUDE clefts and syndromes				K11_HYPO_ONLY				1576	497389
XI Diseases of the digestive system (K11_)	Hypoplasia of dental enamel, prenatal , including avohilmo				K11_HYPOPLASIA_ENAMEL_PRENATAL_INCLAVO				156	500030
XI Diseases of the digestive system (K11_)	Hypoplasia of dental enamel, prenatal				K11_HYPOPLASIA_ENAMEL_PRENATAL				63	498863
XI Diseases of the digestive system (K11_)	Hypoplasia of dental enamel , including avohilmo				K11_HYPOPLASIA_ENAMEL_INCLAVO				1233	498953
XI Diseases of the digestive system (K11_)	Hypoplasia of dental enamel				K11_HYPOPLASIA_ENAMEL				291	498863
XI Diseases of the digestive system (K11_)	Hypertrophy of tongue papillae				K11_HYPERTROPHY_TONGUE_PAPILLAE				473	499713
XI Diseases of the digestive system (K11_)	Hernia				K11_HERNIA				76830	423356
XI Diseases of the digestive system (K11_)	Inguinal hernia				K11_HERING				44409	423356
XI Diseases of the digestive system (K11_)	Hepatic failure, not elsewhere classified				K11_HEPFAIL				1408	483811
XI Diseases of the digestive system (K11_)	Gastric ulcer				K11_GULC				8215	420114
XI Diseases of the digestive system (K11_)	Gastrojejunal ulcer				K11_GJULC				469	420114
XI Diseases of the digestive system (K11_)	Gingival hyperplasia				K11_GINGIV_HYPERPLAS				1294	498892
XI Diseases of the digestive system (K11_)	Gingivitis and periodontal diseases				K11_GINGIVITIS_PERIODONTAL				153769	346417
XI Diseases of the digestive system (K11_)	Gastroduodenal ulcer				K11_GASTRODUOULC				12712	420114
XI Diseases of the digestive system (K11_)	Other diseases of gallbladder				K11_GALLBLAOTH				1753	433953
XI Diseases of the digestive system (K11_)	Functional dyspepsia				K11_FUNCDYSP				12936	420114
XI Diseases of the digestive system (K11_)	Fibrosis and cirrhosis of liver				K11_FIBROCHIRLIV				2963	483811
XI Diseases of the digestive system (K11_)	Femoral hernia				K11_FEMHER				1724	423356
XI Diseases of the digestive system (K11_)	Tooth eruption problems				K11_ERUPTION				6996	493190
XI Diseases of the digestive system (K11_)	Erosion of teeth , including avohilmo				K11_EROSION_INCLAVO				11793	488393
XI Diseases of the digestive system (K11_)	Noninfective enteritis and colitis				K11_ENERCOLNONINF				24768	475418
XI Diseases of the digestive system (K11_)	Embedded and impacted teeth				K11_EMBIMPACT_TEETH				14356	485830
XI Diseases of the digestive system (K11_)	Embedded teeth, including avohilmo				K11_EMBED_TEETH				4191	495995
XI Diseases of the digestive system (K11_)	Duodenal ulcer				K11_DULC				4812	420114
XI Diseases of the digestive system (K11_)	Diverticular disease of intestine				K11_DIVERTIC				46946	386443
XI Diseases of the digestive system (K11_)	Distal bite				K11_DISTAL_BITE				1515	498671
XI Diseases of the digestive system (K11_)	Disorders of oesophagus in diseases classified elsewhere				K11_DISOESINOTH				764	420114
XI Diseases of the digestive system (K11_)	Other diseases of liver				K11_DISLIVOTH				7872	483811
XI Diseases of the digestive system (K11_)	Diaphragmatic hernia				K11_DIAHER				16991	423356
XI Diseases of the digestive system (K11_)	Dentofacial anomalies [including malocclusion]				K11_DENTOFACIAL_ANOMALIES				45329	454857
XI Diseases of the digestive system (K11_)	Deep bite that required surgery				K11_DEEP_BITE_SURGERY				461	499725
XI Diseases of the digestive system (K11_)	Deep bite				K11_DEEP_BITE				5129	495057
XI Diseases of the digestive system (K11_)	Crowding of teeth, including avohilmo				K11_CROWDI_TEETH				4734	495452
XI Diseases of the digestive system (K11_)	Crossbite				K11_CROSSBITE				2986	497200
XI Diseases of the digestive system (K11_)	Constipation				K11_CONSTIPATION				57028	443158
XI Diseases of the digestive system (K11_)	Chronic hepatitis, not elsewhere classified				K11_CHRONHEP				1279	483811
XI Diseases of the digestive system (K11_)	Chronic gastritis				K11_CHRONGASTR				12849	420114
XI Diseases of the digestive system (K11_)	Cholelithiasis				K11_CHOLELITH				52042	433953
XI Diseases of the digestive system (K11_)	Cholecystectomy				K11_CHOLECYSTECTOMY				38528	461658
XI Diseases of the digestive system (K11_)	Cholecystitis				K11_CHOLECYST				6311	433953
Gastrointestinal endpoints	Cholangitis (primary sclerosing, PSC), with reimbursement 202				K11_CHOLANGI_STRICT				685	469984
XI Diseases of the digestive system (K11_)	Cholangitis (primary sclerosing, PSC)				K11_CHOLANGI				2521	433953
Gastrointestinal endpoints	Crohn's disease (strict) with PSC				K11_CD_STRICT_PSC				66	482383
XI Diseases of the digestive system (K11_)	Crohn disease (strict definition, require KELA, min 2 HDR)				K11_CD_STRICT2				2608	497350
XI Diseases of the digestive system (K11_)	Other diseases of biliary tract				K11_BILIAOTH				3563	433953
XI Diseases of the digestive system (K11_)	Barrett oesophagus				K11_BARRET				1854	420114
XI Diseases of the digestive system (K11_)	Excessive attrition of teeth				K11_ATTRITION				29688	470498
XI Diseases of the digestive system (K11_)	Asymmetry of jaw				K11_ASYMMETRY_JAW				558	499628
XI Diseases of the digestive system (K11_)	Other appendicitis				K11_APPENDOTH				3571	457423
XI Diseases of the digestive system (K11_)	Appendectomy				K11_APPENDECTOMY				36366	463820
XI Diseases of the digestive system (K11_)	Acute appendicitis				K11_APPENDACUT				39702	457423
XI Diseases of the digestive system (K11_)	Recurrent aphthous stomatitis , including avohilmo				K11_APHTA_RECUR_INCLAVO				6033	494153
XI Diseases of the digestive system (K11_)	Anomalies of dental arch relationship, including avohilmo				K11_ANOMALI_DENTAL_ARCH_RELATIONS1				11408	488778
XI Diseases of the digestive system (K11_)	Alcoholic liver disease				K11_ALCOLIV				4079	483811
XI Diseases of the digestive system (K11_)	Alcoholic gastritis				K11_ALCGASTR				545	420114
XI Diseases of the digestive system (K11_)	Intestinal adhesions without obstruction				K11_ADHE				3521	386443
XI Diseases of the digestive system (K11_)	Acute pancreatitis				K11_ACUTPANC				8985	433953
XI Diseases of the digestive system (K11_)	Acute gastritis				K11_ACUTGASTR				3178	420114
XI Diseases of the digestive system (K11_)	Achalasia of cardia				K11_ACHAL				670	420114
XI Diseases of the digestive system (K11_)	Abrasion of teeth				K11_ABRASION				15788	484398
Rheuma endpoints	Juvenile arthritis (FINNGEN)				JUVEN_ARTHR				2000	368412
XIII Diseases of the musculoskeletal system and connective tissue (M13_)	Pain in joint				JOINTPAIN				41727	253793
X Diseases of the respiratory system (J10_)	Diseases of vocal cords and larynx+other diseases of upper respiratory tract, no elsewhere classified				J10_VOCALLARYNX				28020	369050
X Diseases of the respiratory system (J10_)	Viral pneumonia				J10_VIRALPNEUMO				5713	409571
X Diseases of the respiratory system (J10_)	Acute upper respiratory infections				J10_UPPERINFEC				100437	399749
X Diseases of the respiratory system (J10_)	Other diseases of upper respiratory tract				J10_UPPERDIS				131136	369050
X Diseases of the respiratory system (J10_)	Other and unspecified tonsillitis				J10_TONSILLITIS				19049	399749
X Diseases of the respiratory system (J10_)	Tonsillectomy and adenotomy				J10_TONSILLECTOMY				39409	460777
X Diseases of the respiratory system (J10_)	Acute sinusitis				J10_SINUSITIS				29358	399749
X Diseases of the respiratory system (J10_)	Simple and mucopurulent chronic bronchitis				J10_SIMPLBRONCH				1732	405986
X Diseases of the respiratory system (J10_)	Pneumoconiosis due to dust containing silica				J10_SILICAPNEUMOC				124	493978
X Diseases of the respiratory system (J10_)	Deviated nasal septum				J10_SEPTDEV				16183	369050
X Diseases of the respiratory system (J10_)	Other diseases of the respiratory system				J10_RESPOTHER				9246	490940
X Diseases of the respiratory system (J10_)	Respiratory conditions due to other external agents				J10_RESPCONDEXT				740	493978
X Diseases of the respiratory system (J10_)	Pyothorax				J10_PYOTHORAX				1607	498063
X Diseases of the respiratory system (J10_)	Pulmonary eosinophilia, not elsewhere classified				J10_PULMEOS				425	492466
X Diseases of the respiratory system (J10_)	Pneumothorax				J10_PNEUMOTHORAX				2853	477986
X Diseases of the respiratory system (J10_)	Pneumonia due to Streptococcus pneumoniae				J10_PNEUMOPNEUMO				1701	409571
X Diseases of the respiratory system (J10_)	Pneumonia due to other infectious organisms, not elsewhere classified				J10_PNEUMONONBACT				1280	409571
X Diseases of the respiratory system (J10_)	Pneumonitis due to solids and liquids				J10_PNEUMONISOLLIQ				3511	493978
X Diseases of the respiratory system (J10_)	All pneumoniae				J10_PNEUMONIA				84364	415822
X Diseases of the respiratory system (J10_)	Pneumonia due to Haemophilus influenzae				J10_PNEUMOHAEM				133	409571
X Diseases of the respiratory system (J10_)	Pleural plaque				J10_PLEURPLAGUE				3860	477986
X Diseases of the respiratory system (J10_)	Other pleural conditions				J10_PLEUROTH				4261	477986
X Diseases of the respiratory system (J10_)	Pleural effusion				J10_PLEUREFFUSION				6654	477986
X Diseases of the respiratory system (J10_)	Pleural plaque with presence of asbestos				J10_PLEURAL_PLAQUE_WITH_PRESENCE_OF_ASBESTOS				2807	497379
X Diseases of the respiratory system (J10_)	Pleural plaque without asbestos				J10_PLEURAL_PLAQUE_WITHOUT_ASBESTOS				1335	498851
X Diseases of the respiratory system (J10_)	Other diseases of pleura				J10_PLEURA				22200	477986
X Diseases of the respiratory system (J10_)	Acute pharyngitis				J10_PHARYNGITIS				7430	399749
X Diseases of the respiratory system (J10_)	Peritonsillar abscess				J10_PERITONSABSC				10670	369050
X Diseases of the respiratory system (J10_)	Suppurative and necrotic conditions of lower respiratory tract				J10_NECROTIC				2123	498063
X Diseases of the respiratory system (J10_)	Nasal polyp				J10_NASALPOLYP				8793	369050
X Diseases of the respiratory system (J10_)	Other acute lower respiratory infections				J10_LOWERINF				29724	470462
X Diseases of the respiratory system (J10_)	Chronic lower respiratory diseases				J10_LOWCHRON				94200	405986
X Diseases of the respiratory system (J10_)	Acute laryngitis and tracheitis				J10_LARYNGITIS				6169	399749
X Diseases of the respiratory system (J10_)	Pneumoconiosis due to other inorganic dusts				J10_INORGPNEUMOC				129	493978
X Diseases of the respiratory system (J10_)	All influenza				J10_INFLUENZA				12399	409571
X Diseases of the respiratory system (J10_)	Hypersensitivity pneumonitis due to organic dust				J10_HYPERSPNEUMONI				584	493978
X Diseases of the respiratory system (J10_)	Fibrothorax				J10_FIBROTHORAX				70	500116
X Diseases of the respiratory system (J10_)	Lung diseases due to external agents				J10_EXTERLUNG				6208	493978
X Diseases of the respiratory system (J10_)	Acute epiglottitis				J10_EPIGLOTTITIS				576	399749
X Diseases of the respiratory system (J10_)	Emphysema				J10_EMPHYSEMA				2997	405986
X Diseases of the respiratory system (J10_)	COPD				J10_COPD				25466	405986
X Diseases of the respiratory system (J10_)	Acute nasopharyngitis (common cold)				J10_COLD				5464	399749
X Diseases of the respiratory system (J10_)	Chylothorax				J10_CHYLOTHORAX				75	500111
X Diseases of the respiratory system (J10_)	Chronic sinusitis				J10_CHRONSINUSITIS				22757	369050
X Diseases of the respiratory system (J10_)	Chronic rhinitis, nasopharyngitis and pharyngitis				J10_CHRONRHINITIS				16043	369050
X Diseases of the respiratory system (J10_)	Chronic laryngitis and laryngotracheitis				J10_CHRONLARYNGITIS				6115	369050
X Diseases of the respiratory system (J10_)	Respiratory conditions due to inhalation of chemicals, gases, fumes and vapours				J10_CHEMGASRESP				308	493978
X Diseases of the respiratory system (J10_)	Unspecified chronic bronchitis				J10_BRONCHNAS				1516	405986
X Diseases of the respiratory system (J10_)	Acute bronchitis				J10_BRONCHITIS				21635	470462
X Diseases of the respiratory system (J10_)	Acute bronchiolitis				J10_BRONCHIOLITIS				2839	470462
X Diseases of the respiratory system (J10_)	Bronchiectasis				J10_BRONCHIECTASIS				3096	405986
X Diseases of the respiratory system (J10_)	Bronchitis, not specified as acute or chronic				J10_BRONCH				3798	405986
X Diseases of the respiratory system (J10_)	Asthma (only as main-diagnosis) (more control exclusions)				J10_ASTHMA_MAIN_EXMORE				48477	250433
X Diseases of the respiratory system (J10_)	Asthma (more control exclusions)				J10_ASTHMA_EXMORE				61196	250433
X Diseases of the respiratory system (J10_)	Asthma/COPD (KELA code 203)				J10_ASTHMACOPDKELA				60743	405986
X Diseases of the respiratory system (J10_)	Pneumoconiosis due to asbestos and other mineral fibres				J10_ASBESTPNEUMOC				840	493978
X Diseases of the respiratory system (J10_)	Adult respiratory distress syndrome				J10_ARDS				464	492466
X Diseases of the respiratory system (J10_)	Airway disease due to specific organic dust				J10_AIRWDISDUST				91	493978
X Diseases of the respiratory system (J10_)	Acute upper respiratory infections of multiple and unspecified sites				J10_ACUTEUPPERINFEC				54308	399749
X Diseases of the respiratory system (J10_)	Unspecified acute lower respiratory infection				J10_ACUTELOWERNAS				6866	470462
X Diseases of the respiratory system (J10_)	Abscess of mediastinum				J10_ABSCMEDIASTINUM				63	498063
X Diseases of the respiratory system (J10_)	Abscess of lung				J10_ABSCLUNGPNEUMO				559	498063
Interstitial lung disease endpoints	Idiopathic pulmonary fibrosis				IPF				2992	493830
Comorbidities of COPD	Invasive ventilation				INV_VENT				2828	492977
XIV Diseases of the genitourinary system (N14_)	Interstitial cystitis (chronic), drug-induced				INTERSTITIAL_CYSTIT_CHRONIC				118	500068
Asthma and related endpoints	All influenza (not pneumonia)				INFLUENZA				7004	409571
Miscellaneous, not yet classified endpoints	Increased muscle tone				INCREASEDMUSCLETONE				248	499938
Interstitial lung disease endpoints	Interstitial lung disease endpoints				ILD_ENDPOINTS				6356	493830
IX Diseases of the circulatory system (I9_)	Venous thromboembolism				I9_VTE				27928	472258
IX Diseases of the circulatory system (I9_)	Vascular syndromes of brain in cerebrovascular disorders				I9_VASCSYND				1706	468809
IX Diseases of the circulatory system (I9_)	Vascular diseases of the intestine				I9_VASCINT				1515	460490
IX Diseases of the circulatory system (I9_)	Varicose veins of other sites				I9_VARICVESOTH				2649	429443
IX Diseases of the circulatory system (I9_)	Oesophageal varices				I9_VARICVEOES				1531	429443
IX Diseases of the circulatory system (I9_)	Other embolism and thrombosis				I9_THROMBOTH				5616	429443
IX Diseases of the circulatory system (I9_)	Thromboangiitis obliterans				I9_THROMBANG				134	460490
IX Diseases of the circulatory system (I9_)	Thoracic aortic aneurysm				I9_THAORTANEUR				5704	460490
IX Diseases of the circulatory system (I9_)	Embolic stroke with flimmer				I9_STR_EMBOLIC_WITH_FLIMMER				1041	432403
IX Diseases of the circulatory system (I9_)	Embolic stroke				I9_STR_EMBOLIC				1919	450257
IX Diseases of the circulatory system (I9_)	Secondary right heart disease				I9_SECONDRIGHT				1572	485055
IX Diseases of the circulatory system (I9_)	Rheumatic valve diseases				I9_RHEUVALV				877	498958
IX Diseases of the circulatory system (I9_)	Rheumatic heart disease, other				I9_RHEUOTHHRT				68	498958
IX Diseases of the circulatory system (I9_)	Rheumatic fever without mention of heart involvement				I9_RHEUFEVWITHOUTHEART				121	500065
IX Diseases of the circulatory system (I9_)	Rheumatic fever with heart involvement				I9_RHEUFEVHRT				176	498958
IX Diseases of the circulatory system (I9_)	Rheumatic fever incl heart disease				I9_RHEUFEV				1228	498958
IX Diseases of the circulatory system (I9_)	Right bundle-branch block				I9_RBBB				1469	367731
IX Diseases of the circulatory system (I9_)	Raynaud syndrome				I9_RAYNAUD				3535	496651
IX Diseases of the circulatory system (I9_)	Portal vein thrombosis				I9_PVT				569	429443
IX Diseases of the circulatory system (I9_)	Pulmonary embolism				I9_PULMEMB				13783	485055
IX Diseases of the circulatory system (I9_)	Progressive vascular leukoencephalopathy				I9_PROGVASC				1359	450257
IX Diseases of the circulatory system (I9_)	DVT of lower extremities				I9_PHLETHROMBDVTLOW				8601	429443
IX Diseases of the circulatory system (I9_)	Phlebitis and thrombophlebitis (not including DVT)				I9_PHLETHROM				10405	429443
IX Diseases of the circulatory system (I9_)	Pericarditis				I9_PERICARD				1422	367731
IX Diseases of the circulatory system (I9_)	Other other unspecified disorders of the circulatory system				I9_OTHOTH				1390	491421
IX Diseases of the circulatory system (I9_)	Other intracranial haemorrhages				I9_OTHINTRACRA				1209	450257
IX Diseases of the circulatory system (I9_)	Other or ill-defined heart diseases				I9_OTHILLHEART				2375	367731
IX Diseases of the circulatory system (I9_)	Other arrhythmias				I9_OTHARR				41678	367731
IX Diseases of the circulatory system (I9_)	Nonischemic cardiomyopathy				I9_NONISCHCARDMYOP_STRICT				4112	406786
IX Diseases of the circulatory system (I9_)	Non-ischemic cardiomyopathy				I9_NONISCHCARDMYOP				15614	396096
IX Diseases of the circulatory system (I9_)	Myocarditis				I9_MYOCARD				2121	241269
IX Diseases of the circulatory system (I9_)	Other noninfective disorders of lymphatic vessels and lymph nodes				I9_LYMPHOTH				1412	429443
IX Diseases of the circulatory system (I9_)	Nonspecific lymphadenitis				I9_LYMPHADE				2512	429443
IX Diseases of the circulatory system (I9_)	Left bundle-branch block				I9_LBBB				3046	367731
IX Diseases of the circulatory system (I9_)	Hypertensive Renal Disease				I9_HYPTENSRD				1492	337464
IX Diseases of the circulatory system (I9_)	Hypertension, Pulmonary Arterial				I9_HYPTENSPUL				315	337464
IX Diseases of the circulatory system (I9_)	Hypertension, portal				I9_HYPTENSPOR				112	494096
IX Diseases of the circulatory system (I9_)	Secondary hypertension				I9_HYPTENSEC				3542	241269
IX Diseases of the circulatory system (I9_)	Hypertrophic cardiomyopathy				I9_HYPERTROCARDMYOP				1520	498666
IX Diseases of the circulatory system (I9_)	Hypertensive encephalopathy				I9_HYPERTENC				139	450257
Cardiometabolic endpoints	Heart failure and hypertrophic cardiomyopathy				I9_HEARTFAIL_AND_HYPERTCARDIOM				622	498666
IX Diseases of the circulatory system (I9_)	Dronedarone medication				I9_E_DRONE				1043	367731
IX Diseases of the circulatory system (I9_)	Endocarditis				I9_ENDOCARD				1375	367731
IX Diseases of the circulatory system (I9_)	Embolism and thrombosis of abdominal aorta				I9_EMBTHROAOR				67	460490
IX Diseases of the circulatory system (I9_)	Dissection of cerebral arteries, nonruptured				I9_DISCER				274	450257
IX Diseases of the circulatory system (I9_)	Dilated cardiomyopathy				I9_DILATED_CARDIOMYOPATHY				4757	495429
IX Diseases of the circulatory system (I9_)	Conduction disorders				I9_CONDUCTIO				15325	367731
IX Diseases of the circulatory system (I9_)	Chronic constrictive pericarditis				I9_CHRONIC_CONSTRICTIVE_PERICARDITIS				92	500094
IX Diseases of the circulatory system (I9_)	Cerebral arteritis				I9_CEREBRART				94	450257
IX Diseases of the circulatory system (I9_)	Other specified cerebrovascular diseases, other cerebrovascular disorders in diseases classified elsewhere				I9_CEREBDOTH				2834	450257
IX Diseases of the circulatory system (I9_)	Cerebral amyloid angiopathy				I9_CEREBAMY				153	450257
IX Diseases of the circulatory system (I9_)	Restrictive cardiomyopathy				I9_CARDMYORESTR				120	492171
IX Diseases of the circulatory system (I9_)	Cardiomyopathy, other and unspecified				I9_CARDMYOOTH				3245	367731
IX Diseases of the circulatory system (I9_)	Cardiomyopathy in other diseases				I9_CARDMYOINOTH				197	367731
IX Diseases of the circulatory system (I9_)	Cardiomyopathy, Hypertrophic obstructive				I9_CARDMYOHYP				680	367731
IX Diseases of the circulatory system (I9_)	Alcoholic cardiomyopathy				I9_CARDMYOALC				189	492171
IX Diseases of the circulatory system (I9_)	Cardiomyopathy				I9_CARDMYO				8015	367731
IX Diseases of the circulatory system (I9_)	Cardiomyopathies, Secondary/extrinsic				I9_CARDMSEC				249	367731
IX Diseases of the circulatory system (I9_)	AV-block				I9_AVBLOCK				8716	367731
IX Diseases of the circulatory system (I9_)	Other arterial embolism and thrombosis				I9_ARTEMBTHRNAS				1099	460490
IX Diseases of the circulatory system (I9_)	Dissection of aorta				I9_AORTDIS				1219	460490
IV Endocrine, nutritional and metabolic diseases (E4_)	Hypothyroidism, drug reimbursement				HYPOTHY_REIMB				16368	102909
XI Diseases of the digestive system (K11_)	Inguinal hernia, unilateral				HERING_UNILATERAL				1020	423356
XI Diseases of the digestive system (K11_)	Inguinal hernia, bilateral				HERING_BILATERAL				4339	423356
Quantitative endpoints	Height, inverse-rank normalized				HEIGHT_IRN				364515	0
Asthma and related endpoints	Haemophilus septicemia				HAEMOPHIL_SEPTICHE				70	498868
VIII Diseases of the ear and mastoid process (H8_)	Other/unspecified disorders of vestibular function				H8_VESTIFUNCNAS				1485	473015
VIII Diseases of the ear and mastoid process (H8_)	Vestibular neuronitis				H8_VESTIBNEUR				3542	473015
VIII Diseases of the ear and mastoid process (H8_)	Vertigo of central origin				H8_VERTIGOCENT				573	473015
VIII Diseases of the ear and mastoid process (H8_)	Disorders of vestibular function (Vertigo)				H8_VERTIGO				22736	473015
VIII Diseases of the ear and mastoid process (H8_)	Tympanosclerosis				H8_TYMPSCLE				68	464237
VIII Diseases of the ear and mastoid process (H8_)	Tinnitus				H8_TINNITUS				10582	432132
VIII Diseases of the ear and mastoid process (H8_)	Acquired stenosis of external ear canal				H8_STENOEXTCAN				349	484002
VIII Diseases of the ear and mastoid process (H8_)	Other/unspecified postprocedural disorders of ear and mastoid process				H8_POSTOPNAS				93	432132
VIII Diseases of the ear and mastoid process (H8_)	Postprocedural disorders of ear and mastoid process, not elsewhere classified				H8_POSTOP				275	432132
VIII Diseases of the ear and mastoid process (H8_)	Other disorders following mastoidectomy				H8_POSTMASTNAS				128	432132
VIII Diseases of the ear and mastoid process (H8_)	Recurrent cholesteatoma of postmastoidectomy cavity				H8_POSTMASTCHOLEASTOMA				105	432132
VIII Diseases of the ear and mastoid process (H8_)	Polyp of middle ear				H8_POLYPMIDD				53	464237
VIII Diseases of the ear and mastoid process (H8_)	Noninfective disorders of pinna				H8_PINNADIS				78	484002
VIII Diseases of the ear and mastoid process (H8_)	Other peripheral vertigo				H8_PERIPHVERTIGO				3639	473015
VIII Diseases of the ear and mastoid process (H8_)	Perforation of tympanic membrane				H8_PERFORATION				4077	464237
VIII Diseases of the ear and mastoid process (H8_)	Perichondritis of external ear				H8_PERCHRONDR				636	484002
VIII Diseases of the ear and mastoid process (H8_)	Otosclerosis				H8_OTOSCLE				2946	473015
VIII Diseases of the ear and mastoid process (H8_)	Otorrhoea				H8_OTORRHOEA				97	432132
VIII Diseases of the ear and mastoid process (H8_)	Otorrhagia				H8_OTORRHAGIA				247	432132
VIII Diseases of the ear and mastoid process (H8_)	Otitis media, unspecified				H8_OTIMEDNAS				5359	464237
VIII Diseases of the ear and mastoid process (H8_)	Other hearing loss				H8_OTHHEARINGLOSS				13476	432132
VIII Diseases of the ear and mastoid process (H8_)	Other disorders of ear				H8_OTHEREAR				68054	432132
VIII Diseases of the ear and mastoid process (H8_)	Otalgia				H8_OTALGIA				3199	432132
VIII Diseases of the ear and mastoid process (H8_)	Abnormalities of ear ossicles				H8_OSSICABN				68	464237
VIII Diseases of the ear and mastoid process (H8_)	Nonsuppurative otitis media				H8_NONSUPPNAS				12397	464237
VIII Diseases of the ear and mastoid process (H8_)	Noise effects on inner ear				H8_NOISEINNER				1560	473015
VIII Diseases of the ear and mastoid process (H8_)	Other specified/unspecified disorders of tympanic membrane				H8_MYRINGNAS				128	464237
VIII Diseases of the ear and mastoid process (H8_)	Chronic myringitis				H8_MYRINGCHRON				169	464237
VIII Diseases of the ear and mastoid process (H8_)	Acute myringitis				H8_MYRINGACU				259	464237
VIII Diseases of the ear and mastoid process (H8_)	Other specified/unspecified disorders of middle ear and mastoid				H8_MIDDMASTNAS				88	464237
VIII Diseases of the ear and mastoid process (H8_)	Adhesive middle ear disease				H8_MIDDLEADDH				605	464237
VIII Diseases of the ear and mastoid process (H8_)	M√©ni√®re disease				H8_MENIERE				3779	473015
VIII Diseases of the ear and mastoid process (H8_)	Other/unspecified mastoiditis and related conditions				H8_MASTNAS				176	464237
VIII Diseases of the ear and mastoid process (H8_)	Chronic mastoiditis				H8_MASTCHRON				944	464237
VIII Diseases of the ear and mastoid process (H8_)	Acute mastoiditis				H8_MASTACU				328	464237
VIII Diseases of the ear and mastoid process (H8_)	Labyrinthine fistula				H8_LABYRFISTU				104	473015
VIII Diseases of the ear and mastoid process (H8_)	Other specified/unspecified diseases of inner ear				H8_INNERNAS				178	473015
VIII Diseases of the ear and mastoid process (H8_)	Sensorineural hearing loss				H8_HL_SEN_NAS				48388	432132
VIII Diseases of the ear and mastoid process (H8_)	Presbycusis				H8_HL_PRESBY				6361	432132
VIII Diseases of the ear and mastoid process (H8_)	Ototoxic hearing loss				H8_HL_OTOTOX				66	432132
VIII Diseases of the ear and mastoid process (H8_)	Other specified/unspecified hearing loss				H8_HL_NAS				3500	432132
VIII Diseases of the ear and mastoid process (H8_)	Mixed conductive and sensorineural hearing loss				H8_HL_MIX_NAS				5044	432132
VIII Diseases of the ear and mastoid process (H8_)	Sudden idiopathic hearing loss				H8_HL_IDIOP				4082	432132
VIII Diseases of the ear and mastoid process (H8_)	Deaf mutism, not elsewhere classified				H8_HL_DEAFMUT				184	432132
VIII Diseases of the ear and mastoid process (H8_)	Conductive hearing loss, unspecified				H8_HL_CON_NAS				3392	432132
VIII Diseases of the ear and mastoid process (H8_)	Other otitis externa (chronic)				H8_EXT_OTH				2566	484002
VIII Diseases of the ear and mastoid process (H8_)	Acute otitis externa, noninfective				H8_EXT_NONINF				613	484002
VIII Diseases of the ear and mastoid process (H8_)	Malignant otitis externa				H8_EXT_MALIGN				63	484002
VIII Diseases of the ear and mastoid process (H8_)	Cholesteatoma of external ear				H8_EXT_CHOL				260	484002
VIII Diseases of the ear and mastoid process (H8_)	Cellulitis of external ear				H8_EXT_CELLUL				438	484002
VIII Diseases of the ear and mastoid process (H8_)	Abscess of external ear				H8_EXT_ABSC				514	484002
VIII Diseases of the ear and mastoid process (H8_)	Other specified disorders of external ear				H8_EXTDISNAS				1341	484002
VIII Diseases of the ear and mastoid process (H8_)	Disorder of external ear, unspecified				H8_EXTDISINOTH				1233	484002
VIII Diseases of the ear and mastoid process (H8_)	Excessive earwax				H8_EXCESSIVE_EARWAX				27448	472738
VIII Diseases of the ear and mastoid process (H8_)	Eustachian salpingitis and obstruction				H8_EUSTSALP				3432	464237
VIII Diseases of the ear and mastoid process (H8_)	Other disorders of Eustachian tube				H8_EUSTNAS				1095	464237
VIII Diseases of the ear and mastoid process (H8_)	Other specified/unspecified disorders of ear				H8_EARNAS				106	432132
VIII Diseases of the ear and mastoid process (H8_)	Discontinuity and dislocation of ear ossicles				H8_DISCON				190	464237
VIII Diseases of the ear and mastoid process (H8_)	Degenerative and vascular disorders of ear				H8_DEGVASCEAR				50	432132
VIII Diseases of the ear and mastoid process (H8_)	Chronic suppurative otitis media				H8_CHRON_SUPOTITIS				2767	464237
VIII Diseases of the ear and mastoid process (H8_)	Cholesteatoma of middle ear				H8_CHOLEASTOMA				1944	464237
VIII Diseases of the ear and mastoid process (H8_)	Impacted cerumen				H8_CERUMEN				3996	484002
VIII Diseases of the ear and mastoid process (H8_)	Benign paroxysmal vertigo				H8_BPV				13129	473015
VIII Diseases of the ear and mastoid process (H8_)	Other abnormal auditory perceptions				H8_ABNAUDPER				406	432132
VII Diseases of the eye and adnexa (H7_)	Xanthelasma of eyelid				H7_XANTHELASMA				308	450224
VII Diseases of the eye and adnexa (H7_)	Vitreous prolapse				H7_VITRPROLAPSE				91	475835
VII Diseases of the eye and adnexa (H7_)	Other and unspecified disorders of vitreous body				H7_VITROTH				18978	475835
VII Diseases of the eye and adnexa (H7_)	Other vitreous opacities				H7_VITROPACIT				1474	475835
VII Diseases of the eye and adnexa (H7_)	Crystalline deposits in vitreous body				H7_VITRCRYSTAL				308	475835
VII Diseases of the eye and adnexa (H7_)	Disorders of vitreous body				H7_VITRBODYGLOBE				23565	475835
VII Diseases of the eye and adnexa (H7_)	Subjective visual disturbances				H7_VISUDISTURBSUB				11644	473513
VII Diseases of the eye and adnexa (H7_)	Visual disturbances				H7_VISUDISTURB				24510	473513
VII Diseases of the eye and adnexa (H7_)	Disorder of visual pathways, unspecified				H7_VISUALPATHNAS				61	496274
VII Diseases of the eye and adnexa (H7_)	Other and unspecified visual disturbances				H7_VISDISTNAS				4192	473513
VII Diseases of the eye and adnexa (H7_)	Vertical strabismus				H7_VERTISTRAB				1278	475520
VII Diseases of the eye and adnexa (H7_)	Hyphaema and other vascular disorders of iris and ciliary body				H7_VASCCILIARY				730	471319
VII Diseases of the eye and adnexa (H7_)	Other specified and unspecified strabismus				H7_STRABNAS				436	475520
VII Diseases of the eye and adnexa (H7_)	Mechanical strabismus				H7_STRABMECH				88	475520
VII Diseases of the eye and adnexa (H7_)	Stenosis and insufficiency of lacrimal passages				H7_STENOLACRI				3871	450224
VII Diseases of the eye and adnexa (H7_)	Severe visual impairment, binocular				H7_SEVVISIMPBINOC				187	473513
VII Diseases of the eye and adnexa (H7_)	Scleritis				H7_SCLERITIS				474	471319
VII Diseases of the eye and adnexa (H7_)	Disorders of sclera, cornea, iris and ciliary body				H7_SCLERACORNEA				28867	471319
VII Diseases of the eye and adnexa (H7_)	Retrobulbar neuritis in diseases classified elsewhere				H7_RETROBULBNEURINOTH				129	496274
VII Diseases of the eye and adnexa (H7_)	Other retinal disorders in diseases classified elsewhere				H7_RETINODISINOTH				75	451733
VII Diseases of the eye and adnexa (H7_)	Retinoschisis and retinal cysts				H7_RETINOCHISISCYST				841	451733
VII Diseases of the eye and adnexa (H7_)	Separation of retinal layers (serosa)				H7_RETINASEPAR				1581	451733
VII Diseases of the eye and adnexa (H7_)	Other specified and unspecified retinal disorders				H7_RETINANAS				1304	451733
VII Diseases of the eye and adnexa (H7_)	Traction detachment of retina				H7_RETINALDETACHTRACTION				305	451733
VII Diseases of the eye and adnexa (H7_)	Other, unspecified and serous retinal detachments				H7_RETINALDETACHOTH				1179	451733
VII Diseases of the eye and adnexa (H7_)	Retinal detachment with retinal break				H7_RETINALDETACHBREAK				5399	451733
VII Diseases of the eye and adnexa (H7_)	Retinal breaks without detachment				H7_RETINALBREAK				6729	451733
VII Diseases of the eye and adnexa (H7_)	Retinal haemorrhage				H7_RETINAHAEMORR				908	451733
VII Diseases of the eye and adnexa (H7_)	Transient retinal artery occlusion				H7_RETARTOCCTRANS				78	451733
VII Diseases of the eye and adnexa (H7_)	Disorders of refraction and accommodation				H7_REFRAACCOMMODIS				12909	475520
VII Diseases of the eye and adnexa (H7_)	Purulent endophthalmitis				H7_PURENDOPHTHALMITIS				222	475835
VII Diseases of the eye and adnexa (H7_)	Ptosis of eyelid				H7_PTOSIS				4432	450224
VII Diseases of the eye and adnexa (H7_)	Pterygium				H7_PTERYGIUM				1017	452214
VII Diseases of the eye and adnexa (H7_)	Other proliferative retinopathy				H7_PROLIFRETINOPATHOTH				169	451733
VII Diseases of the eye and adnexa (H7_)	Presbyopia				H7_PRESBYOPIA				2552	475520
VII Diseases of the eye and adnexa (H7_)	Other and unspecified postprocedural disorders of eye and adnexa				H7_POSTOPEYENAS				71	500087
VII Diseases of the eye and adnexa (H7_)	Peripheral retinal degeneration				H7_PERIPHRETINADEGEN				1164	451733
VII Diseases of the eye and adnexa (H7_)	Other or unspecified paralytic strabismus				H7_PARASTRANAS				250	475520
VII Diseases of the eye and adnexa (H7_)	Paralytic strabismus				H7_PARASTRAB				2745	475520
VII Diseases of the eye and adnexa (H7_)	Sixth [abducent] nerve palsy				H7_PARASTRA6				1218	475520
VII Diseases of the eye and adnexa (H7_)	Other retinal artery occlusion				H7_OTHRETARTOCC				834	451733
VII Diseases of the eye and adnexa (H7_)	Other disorders of iris and ciliary body				H7_OTHIRISCILIARY				1010	471319
VII Diseases of the eye and adnexa (H7_)	Other disorders of conjunctiva				H7_OTHERCONJ				5852	452214
VII Diseases of the eye and adnexa (H7_)	Other endophthalmitis				H7_OTHENDOPHTHALMITIS				191	475835
VII Diseases of the eye and adnexa (H7_)	Other and unspecified disorders of orbit				H7_ORBITNAS				175	450224
VII Diseases of the eye and adnexa (H7_)	Acute inflammation of orbit				H7_ORBITINFLAMACU				247	450224
VII Diseases of the eye and adnexa (H7_)	Disorders of orbit				H7_ORBIT				1712	450224
VII Diseases of the eye and adnexa (H7_)	Other disorders of optic [2nd] nerve and visual pathways				H7_OPTNEUROTH				2482	496274
VII Diseases of the eye and adnexa (H7_)	Optic neuritis				H7_OPTNEURITIS				1629	496274
VII Diseases of the eye and adnexa (H7_)	Disorders of optic nerve, not elsewhere classified				H7_OPTNERVNAS				739	496274
VII Diseases of the eye and adnexa (H7_)	Disorders of optic nerve and visual pathways				H7_OPTNERVE				3912	496274
VII Diseases of the eye and adnexa (H7_)	Optic atrophy				H7_OPTIC_ATROPHY				626	499560
VII Diseases of the eye and adnexa (H7_)	Other disorders of optic disc				H7_OPTICDISCOTH				492	496274
VII Diseases of the eye and adnexa (H7_)	Optic atrophy				H7_OPTATROPHY				660	496274
VII Diseases of the eye and adnexa (H7_)	Ocular pain				H7_OCUPAIN				3374	494080
VII Diseases of the eye and adnexa (H7_)	Disorders of ocular muscles, binocular movement, accommodation and refraction				H7_OCUMUSCLE				24666	475520
VII Diseases of the eye and adnexa (H7_)	Nystagmus and other irregular eye movements				H7_NYSTAGMUS				506	494080
VII Diseases of the eye and adnexa (H7_)	Myopia				H7_MYOPIA				5697	475520
VII Diseases of the eye and adnexa (H7_)	Moderate visual impairment, monocular				H7_MODVISIMPMONOC				150	473513
VII Diseases of the eye and adnexa (H7_)	Moderate visual impairment, binocular				H7_MODVISIMPBINOC				1169	473513
VII Diseases of the eye and adnexa (H7_)	Mild or no visual impairment, binocular				H7_MILDVISIMPBINOC				172	473513
VII Diseases of the eye and adnexa (H7_)	Disorders of eyelid, lacrimal system and orbit				H7_LIDLACRIMALORBIT				49962	450224
VII Diseases of the eye and adnexa (H7_)	Dislocation of lens				H7_LENSDISLOCATIO				589	401174
VII Diseases of the eye and adnexa (H7_)	Lagophthalmos				H7_LAGOPHTALMOS				443	450224
VII Diseases of the eye and adnexa (H7_)	Other and unspecified disorders of lacrimal system				H7_LACRINAS				69	450224
VII Diseases of the eye and adnexa (H7_)	Inflammation of lacrimal passages (chronic)				H7_LACRIMINFLAMCHRON				581	450224
VII Diseases of the eye and adnexa (H7_)	Disorders of lacrimal system				H7_LACRIMALSYSTEM				20927	450224
VII Diseases of the eye and adnexa (H7_)	Hereditary corneal dystrophies				H7_KERATOCONUS				1196	471319
VII Diseases of the eye and adnexa (H7_)	Other keratitis				H7_KERATITISOTH				4907	471319
VII Diseases of the eye and adnexa (H7_)	Keratitis and keratoconjunctivitis in other diseases classified elsewhere				H7_KERATITISINOTH				1366	471319
VII Diseases of the eye and adnexa (H7_)	Keratitis				H7_KERATITIS				17756	471319
VII Diseases of the eye and adnexa (H7_)	Juvenile cataract				H7_JUVENILE_CATARACT				145	500041
VII Diseases of the eye and adnexa (H7_)	Other specified and unspecified disorders of iris and ciliary body				H7_IRISCILIARYNAS				139	471319
VII Diseases of the eye and adnexa (H7_)	Other and unspecified iridocyclitis				H7_IRIDONAS				1742	471319
VII Diseases of the eye and adnexa (H7_)	Lens-induced iridocyclitis				H7_IRIDOLENS				59	471319
VII Diseases of the eye and adnexa (H7_)	Anterior Iridocyclitis				H7_IRIDOCYC_ANTER				9133	491053
VII Diseases of the eye and adnexa (H7_)	Iridocyclitis in diseases classified elsewhere				H7_IRIDOCYCLITISINOTH				691	471319
VII Diseases of the eye and adnexa (H7_)	Iridocyclitis				H7_IRIDOCYCLITIS				10412	471319
VII Diseases of the eye and adnexa (H7_)	Chronic iridocyclitis				H7_IRIDOCHRONIC				1937	471319
VII Diseases of the eye and adnexa (H7_)	Acute and subacute iridocyclitis				H7_IRIDOACUTE				8641	471319
VII Diseases of the eye and adnexa (H7_)	Internuclear ophthalmoplegia				H7_INTERNUCOPHTHALMOPLEGIA				128	475520
VII Diseases of the eye and adnexa (H7_)	Intermittent heterotropia				H7_INTERHETEROTRO				2433	475520
VII Diseases of the eye and adnexa (H7_)	Hypermetropia				H7_HYPERMETRO				2839	475520
VII Diseases of the eye and adnexa (H7_)	Hordeolum and other deep inflammation of eyelid				H7_HORDEOLUM				2325	450224
VII Diseases of the eye and adnexa (H7_)	Other and unspecified heterotropia				H7_HETEROTRONAS				101	475520
VII Diseases of the eye and adnexa (H7_)	Heterophoria				H7_HETEROPHORIA				3359	475520
VII Diseases of the eye and adnexa (H7_)	Herpesviral keratitis and keratoconjunctivitis				H7_HERPESKERATITIS				1663	471319
VII Diseases of the eye and adnexa (H7_)	Hereditary retinal dystrophy				H7_HEREDRETINADYST				530	451733
VII Diseases of the eye and adnexa (H7_)	Other and unspecified disorders of globe				H7_GLOBENAS				70	475835
VII Diseases of the eye and adnexa (H7_)	Degenerative conditions of globe				H7_GLOBEDEGENERATED				200	475835
VII Diseases of the eye and adnexa (H7_)	Disorders of globe				H7_GLOBE				956	475835
VII Diseases of the eye and adnexa (H7_)	Glaucoma secondary to eye trauma				H7_GLAUCSECTRAUMA				227	471745
VII Diseases of the eye and adnexa (H7_)	Glaucoma secondary to eye inflammation				H7_GLAUCSECINFLAM				312	471745
VII Diseases of the eye and adnexa (H7_)	Glaucoma secondary to drugs				H7_GLAUCSECDRUG				113	471745
VII Diseases of the eye and adnexa (H7_)	Juvenile Open Angle Glaucoma				H7_GLAUCOMA_JOAG				211	499975
VII Diseases of the eye and adnexa (H7_)	Use of antiglaucoma preparations and miotics				H7_GLAUCOMAMEDICATION				3267	471745
VII Diseases of the eye and adnexa (H7_)	Other and unspecified glaucoma				H7_GLAUCNAS				2746	471745
VII Diseases of the eye and adnexa (H7_)	Primary angle-closure glaucoma				H7_GLAUCCLOSEPRIM				1662	471745
VII Diseases of the eye and adnexa (H7_)	Postprocedural disorders of eye and adnexa, not elsewhere classified				H7_EYEPOSTOP				99	500087
VII Diseases of the eye and adnexa (H7_)	Other disorders of eye and adnexa				H7_EYEOTH				6106	494080
VII Diseases of the eye and adnexa (H7_)	Other specified and unspecified disorders of eyelid				H7_EYELIDNAS				502	450224
VII Diseases of the eye and adnexa (H7_)	Disorders of eyelid in diseases classified elsewhere				H7_EYELIDINOTH				1258	450224
VII Diseases of the eye and adnexa (H7_)	Other inflammation of eyelid				H7_EYELIDINFLAMMATION				5746	450224
VII Diseases of the eye and adnexa (H7_)	Other disorders affecting eyelid function				H7_EYELIDFUNC				322	450224
VII Diseases of the eye and adnexa (H7_)	Other disorders of eyelid				H7_EYELIDDIS				21848	450224
VII Diseases of the eye and adnexa (H7_)	Other specified and unspecified disorders of eye and adnexa				H7_EYEADNEXOTH				1447	494080
VII Diseases of the eye and adnexa (H7_)	Exophthalmic conditions				H7_EXOPTHALMUS				388	450224
VII Diseases of the eye and adnexa (H7_)	Episcleritis				H7_EPISCLERITIS				2074	471319
VII Diseases of the eye and adnexa (H7_)	Epiphora				H7_EPIPHORA				793	450224
VII Diseases of the eye and adnexa (H7_)	Entropion and trichiasis of eyelid				H7_ENTROPION				3460	450224
VII Diseases of the eye and adnexa (H7_)	Ectropion of eyelid				H7_ECTROPION				1600	450224
VII Diseases of the eye and adnexa (H7_)	Divergent concomitant strabismus				H7_DIVERGSTRAB				3161	475520
VII Diseases of the eye and adnexa (H7_)	Other specified and unspecified disorders of lens				H7_DISORDERLENSNAS				308	401174
VII Diseases of the eye and adnexa (H7_)	Diplopia				H7_DIPLOPIA				5533	473513
VII Diseases of the eye and adnexa (H7_)	Degenerative myopia				H7_DEGENMYOPIA				246	475835
VII Diseases of the eye and adnexa (H7_)	Dacryoadenitis				H7_DACRYOADENITIS				277	450224
VII Diseases of the eye and adnexa (H7_)	Cyst of iris, ciliary body and anterior chamber				H7_CYSTIRIS				61	471319
VII Diseases of the eye and adnexa (H7_)	Colour vision deficiencies				H7_COULOURVISDEF				167	473513
VII Diseases of the eye and adnexa (H7_)	Corneal ulcer				H7_CORNULCER				8484	471319
VII Diseases of the eye and adnexa (H7_)	Corneal pigmentations and deposits				H7_CORNEAPIGMENT				145	471319
VII Diseases of the eye and adnexa (H7_)	Corneal scars and opacities				H7_CORNEALSCAR				990	471319
VII Diseases of the eye and adnexa (H7_)	Other disorders of cornea				H7_CORNEALOTH				3918	471319
VII Diseases of the eye and adnexa (H7_)	Other corneal oedema				H7_CORNEALOEDEMA				282	471319
VII Diseases of the eye and adnexa (H7_)	Other and unspecified corneal deformities and disorders				H7_CORNEALNAS				1211	471319
VII Diseases of the eye and adnexa (H7_)	Changes in corneal membranes				H7_CORNEALMEMBRANE				104	471319
VII Diseases of the eye and adnexa (H7_)	Keratoconus				H7_CORNEALDEFORM				921	471319
VII Diseases of the eye and adnexa (H7_)	Convergent concomitant strabismus				H7_CONVERSTRAB				2408	475520
VII Diseases of the eye and adnexa (H7_)	Convergence insufficiency and excess				H7_CONVERGINSUFF				525	475520
VII Diseases of the eye and adnexa (H7_)	Other conjunctival vascular disorders and cysts				H7_CONJUVASC				846	452214
VII Diseases of the eye and adnexa (H7_)	conjunctival scars				H7_CONJUNCTSCAR				58	452214
VII Diseases of the eye and adnexa (H7_)	Chronic conjunctivitis				H7_CONJUNCTIVITISCHRON				1130	452214
VII Diseases of the eye and adnexa (H7_)	Atopic conjunctivitis				H7_CONJUNCTIVITISATOPIC				1814	452214
VII Diseases of the eye and adnexa (H7_)	Conjunctivitis (acute, non atopic)				H7_CONJUNCTIVITISACUNONATOPIC				13568	452214
VII Diseases of the eye and adnexa (H7_)	Conjunctivitis				H7_CONJUNCTIVITIS				43167	452214
VII Diseases of the eye and adnexa (H7_)	conjunctival degenerations and deposits				H7_CONJUNCTDEGDEPOT				766	452214
VII Diseases of the eye and adnexa (H7_)	Other specified and unspecified disorders of conjunctiva				H7_CONJUNAS				363	452214
VII Diseases of the eye and adnexa (H7_)	conjunctival haemorrhage				H7_CONJUHAEMOR				2926	452214
VII Diseases of the eye and adnexa (H7_)	Disorders of choroid and retina				H7_CHOROIDRETINA				48453	451733
VII Diseases of the eye and adnexa (H7_)	Other disorders of choroid				H7_CHOROIDOTH				512	451733
VII Diseases of the eye and adnexa (H7_)	Other specified and unspecified disorders of choroid				H7_CHORNAS				131	451733
VII Diseases of the eye and adnexa (H7_)	Chorioretinal inflammation				H7_CHORIORETINFLAM				1079	451733
VII Diseases of the eye and adnexa (H7_)	Choroidal haemorrhage and rupture				H7_CHORHAEMORRHAGE				117	451733
VII Diseases of the eye and adnexa (H7_)	Choroidal detachment				H7_CHORDETACH				87	451733
VII Diseases of the eye and adnexa (H7_)	Chalazion				H7_CHALAZION				4913	450224
VII Diseases of the eye and adnexa (H7_)	Central retinal artery occlusion				H7_CENTRRETARTOCC				797	451733
VII Diseases of the eye and adnexa (H7_)	Other cataract				H7_CATARACTOTHER				28446	401174
VII Diseases of the eye and adnexa (H7_)	Bullous keratopathy				H7_BULLKERATOPATHY				295	471319
VII Diseases of the eye and adnexa (H7_)	Blindness, monocular				H7_BLINDMONOCULAR				331	473513
VII Diseases of the eye and adnexa (H7_)	Visual impairment including blindness (binocular or monocular)				H7_BLINDANDVISIMPAIRMENT				2792	473513
VII Diseases of the eye and adnexa (H7_)	Blepharochalasis				H7_BLEPHAROCHALASIS				13121	450224
VII Diseases of the eye and adnexa (H7_)	Other disorders of binocular vision				H7_BINODISTOTH				511	473513
VII Diseases of the eye and adnexa (H7_)	Other disorders of binocular movement				H7_BINOCUMOVOTH				871	475520
VII Diseases of the eye and adnexa (H7_)	Other and unspecified disorders of binocular movement				H7_BINOCUMOVNAS				202	475520
VII Diseases of the eye and adnexa (H7_)	Background retinopathy and retinal vascular changes				H7_BCKRNDRETINOPAT				763	451733
VII Diseases of the eye and adnexa (H7_)	Astigmatism				H7_ASTIGMATISM				2427	475520
VII Diseases of the eye and adnexa (H7_)	Aphakia				H7_APHAKIA				634	401174
VII Diseases of the eye and adnexa (H7_)	Anomalies of pupillary function				H7_ANOMAPUPFUNC				808	494080
VII Diseases of the eye and adnexa (H7_)	Anisometropia and aniseikonia				H7_ANISOMETROPIA				1179	475520
VII Diseases of the eye and adnexa (H7_)	Age-related macular degeneration (whether dry or wet)				H7_AMD				13947	458803
VII Diseases of the eye and adnexa (H7_)	Amblyopia ex anopsia				H7_AMBLYANOPSIA				1619	473513
VII Diseases of the eye and adnexa (H7_)	Allergic conjunctivitis				H7_ALLERGICCONJUNCTIVITIS				31260	468926
VII Diseases of the eye and adnexa (H7_)	Pupillary membranes and other adhesions and disruptions of iris and ciliary body				H7_ADHESIOIRIS				76	471319
IV Endocrine, nutritional and metabolic diseases (E4_)	Graves ophthalmopathy				GRAVES_OPHT				902	499284
Rheuma endpoints	Other secondary gout				GOUT_SCND				115	486741
Rheuma endpoints	Gout, unspecified				GOUT_NOS				8684	486741
Rheuma endpoints	Gout due to impairment of renal function				GOUT_KIDNEY				365	486741
Rheuma endpoints	Idiopathic gout				GOUT_IDIO				3614	486741
Diabetes endpoints	Gestational diabetes (for exclusion)				GEST_DIABETES				19420	262489
XI Diseases of the digestive system (K11_)	Gastric ulcer - Acute with haemorrhage, drug-induced				GASTRIC_ULCER_ACUTE_W_HAEMORRHAGE				63	500123
VI Diseases of the nervous system (G6_)	Other extrapyramidal and movement disorders in other diseases				G6_XTRAPYROTH				10510	482170
VI Diseases of the nervous system (G6_)	Extrapyramidal and movement disorders				G6_XTRAPYR				18016	482170
VI Diseases of the nervous system (G6_)	Lesion of ulnar nerve				G6_ULLNLE				6136	431627
VI Diseases of the nervous system (G6_)	Other and unspecified trigeminal disorders				G6_TRIOTHUNS				585	431627
VI Diseases of the nervous system (G6_)	Trigeminal neuralgia				G6_TRINEU				2356	431627
VI Diseases of the nervous system (G6_)	Tetraplegia				G6_TETRAPLE				259	495362
VI Diseases of the nervous system (G6_)	Tarsal tunnel syndrome				G6_TARSTUN				368	431627
VI Diseases of the nervous system (G6_)	Status epilepticus				G6_STATUSEPI				1458	366556
VI Diseases of the nervous system (G6_)	Other diseases of spinal cord				G6_SPINOTH				1147	460581
VI Diseases of the nervous system (G6_)	Other and unspecified spinal muscular atrophies				G6_SPINAMUSCOTH				302	498618
VI Diseases of the nervous system (G6_)	Spasmodic torticollis				G6_SPASMODIC_TORTICOLLIS				1185	499001
VI Diseases of the nervous system (G6_)	Other sleep disorders				G6_SLEEPDISOTH				4959	366556
VI Diseases of the nervous system (G6_)	Sleep apnoea, including avohilmo				G6_SLEEPAPNO_INCLAVO				69677	430509
VI Diseases of the nervous system (G6_)	Sleep apnoea				G6_SLEEPAPNO				62442	435243
VI Diseases of the nervous system (G6_)	Lesion of sciatic nerve				G6_SCIALE				1730	431627
VI Diseases of the nervous system (G6_)	Other and unspecified nerve root and plexus disorders, also in other diseases				G6_ROOTPLEXOTHUNS				9074	431627
VI Diseases of the nervous system (G6_)	Restless leg syndrome				G6_RLS				5505	494681
VI Diseases of the nervous system (G6_)	Lesion of radial nerve				G6_RADLES				1463	431627
VI Diseases of the nervous system (G6_)	Progressive supranuclear ophthalmoplegia (Steele-Richardson-Olszewski)				G6_PROGRESSIVE_SUPRANUCLEAR_OPHTHALMOPLEGIA				189	499997
VI Diseases of the nervous system (G6_)	Postzoster neuralgia				G6_POSTZOST				554	431627
VI Diseases of the nervous system (G6_)	Postviral fatigue syndrome				G6_POSTVIRFAT				314	460581
VI Diseases of the nervous system (G6_)	Postpolio syndrome				G6_POSTPOLIO				71	498618
VI Diseases of the nervous system (G6_)	Postprocedural disorders of nervous system				G6_POSTOPNEURO				3088	460581
VI Diseases of the nervous system (G6_)	Other and unspecified polyneuropathies, also in other diseases				G6_POLYOTHUNS				8109	490761
VI Diseases of the nervous system (G6_)	Lesion of plantar nerve				G6_PLANTAR				2338	431627
VI Diseases of the nervous system (G6_)	Phantom limb syndrome				G6_PHANTOM				98	431627
VI Diseases of the nervous system (G6_)	Other disorders of peripheral nervous system				G6_PERIPHOTH				224	490761
VI Diseases of the nervous system (G6_)	Parkinson's disease				G6_PARKINSON				6320	493866
VI Diseases of the nervous system (G6_)	Paraplegia, diplegia of upper limbs				G6_PARDIPLE				812	495362
VI Diseases of the nervous system (G6_)	Other and unspecified paralytic syndromes				G6_PARALOTHUNS				520	495362
VI Diseases of the nervous system (G6_)	Other demyelinating diseases of the central nervous system				G6_OTHDEMYEL				1462	496600
VI Diseases of the nervous system (G6_)	Neuromyelitis optica				G6_NMO				99	496600
VI Diseases of the nervous system (G6_)	Other disorders of nervous system				G6_NEUROOTH				2592	460581
VI Diseases of the nervous system (G6_)	Unspecific neurodegenerative disorder				G6_NEURODEGENERATIVE				24306	475880
VI Diseases of the nervous system (G6_)	Neuralgic amyotrophy				G6_NEURAMYO				71	431627
VI Diseases of the nervous system (G6_)	Inflammatory diseases of the central nervous system				G6_NEUINFL				3415	496771
VI Diseases of the nervous system (G6_)	Systemic atrophies primarily affecting the central nervous system				G6_NEUATR				1568	498618
VI Diseases of the nervous system (G6_)	Nerve, nerve root and plexus disorders				G6_NERPLEX				68559	431627
VI Diseases of the nervous system (G6_)	Narcolepsy and cataplexy				G6_NARCOCATA				263	366556
VI Diseases of the nervous system (G6_)	Myotonic dystrophy (Steinert)				G6_MYOTONIC_DYSTROPHY				115	500071
VI Diseases of the nervous system (G6_)	Myotonic disorders				G6_MYOTDIS				289	495111
VI Diseases of the nervous system (G6_)	Other and unspecified myopathies				G6_MYOPOTHUNS				3510	495111
VI Diseases of the nervous system (G6_)	Other and unspecified myoneural disorders				G6_MYONEUOTHUNS				128	495111
VI Diseases of the nervous system (G6_)	Diseases of the myoneural junction and muscle				G6_MYONEU				5075	495111
VI Diseases of the nervous system (G6_)	Disorders of myoneural junction and muscle in diseases classified elsewhere				G6_MYOMUSCINOTH				279	495111
VI Diseases of the nervous system (G6_)	Myasthenia gravis, drug-induced				G6_MYASTHENIA_ADVERSE				52	500134
VI Diseases of the nervous system (G6_)	Myasthenia gravis				G6_MYASTHENIA				594	495111
VI Diseases of the nervous system (G6_)	Muscular dystrophy				G6_MUSDYST				283	495111
VI Diseases of the nervous system (G6_)	Other and unspecified primary disorders of muscles				G6_MUSCOTHUNS				264	495111
VI Diseases of the nervous system (G6_)	Multiple system atrophy (rare forms of Parkinsonism)				G6_MULTIPLE_SYSTEM_ATROPHY				100	500086
VI Diseases of the nervous system (G6_)	MS-disease / Multiple Sclerosis				G6_MS				3002	495607
VI Diseases of the nervous system (G6_)	Other and unspecified mononeuropathies, also in other diseases				G6_MONOOTHUNS				1126	431627
VI Diseases of the nervous system (G6_)	Other and unspecified mononeuropathies of upper limb				G6_MONONPOTHUS				1146	431627
VI Diseases of the nervous system (G6_)	Other and unspecified mononeuropathies of lower limb				G6_MONOLOWOTHUNS				1045	431627
VI Diseases of the nervous system (G6_)	Mononeuritis multiplex				G6_MONNEURMPLX				102	431627
VI Diseases of the nervous system (G6_)	Mitochondrial myopathy				G6_MITOCMY				146	495111
VI Diseases of the nervous system (G6_)	Migraine with aura and triptan purchases				G6_MIGRAINE_WITH_AURA_TRIPTAN				7473	443212
VI Diseases of the nervous system (G6_)	Migraine with aura, drug-induced				G6_MIGRAINE_WITH_AURA_ADVERSE				388	499798
VI Diseases of the nervous system (G6_)	Migraine with aura				G6_MIGRAINE_WITH_AURA				12743	366556
VI Diseases of the nervous system (G6_)	Migraine without aura and triptan purchases				G6_MIGRAINE_NO_AURA_TRIPTAN				7815	443212
VI Diseases of the nervous system (G6_)	Migraine without aura, drug-induced				G6_MIGRAINE_NO_AURA_ADVERSE				424	499762
VI Diseases of the nervous system (G6_)	Migraine without aura				G6_MIGRAINE_NO_AURA				10206	366556
VI Diseases of the nervous system (G6_)	Migraine				G6_MIGRAINE				28504	366556
VI Diseases of the nervous system (G6_)	Meningitis, viral				G6_MENINGVIR				164	496771
VI Diseases of the nervous system (G6_)	Other meningitis				G6_MENINGOTH				593	496771
VI Diseases of the nervous system (G6_)	Bacterial meningitis				G6_MENINGBACT				1299	496771
VI Diseases of the nervous system (G6_)	Other lesions of median nerve				G6_MEDLEOTH				1031	431627
VI Diseases of the nervous system (G6_)	Lumbosacral root disorders, not elsewhere classified				G6_LSROOT				439	431627
VI Diseases of the nervous system (G6_)	Lumbosacral plexus disorders				G6_LSPLEX				119	431627
VI Diseases of the nervous system (G6_)	Idiopathic progressive neuropathy				G6_IPNEUROP				53	490761
VI Diseases of the nervous system (G6_)	Inflammatory myopathy				G6_INFLAMYOP				57	495111
VI Diseases of the nervous system (G6_)	Idiopathic peripheral autonomic neuropathy				G6_IDIOAUT				128	499326
VI Diseases of the nervous system (G6_)	Intercostal neuropathy				G6_ICNEUROP				281	431627
VI Diseases of the nervous system (G6_)	Hydrocephalus				G6_HYDROCEPH				3057	460581
VI Diseases of the nervous system (G6_)	Horner syndrome				G6_HORNER				438	499326
VI Diseases of the nervous system (G6_)	Other and unspecified neuropathies				G6_HERIPOTHUN				150	490761
VI Diseases of the nervous system (G6_)	Hereditary motor and sensory neuropathy				G6_HEREMOSEN				311	490761
VI Diseases of the nervous system (G6_)	Hereditary ataxia				G6_HERATAXIA				466	498618
VI Diseases of the nervous system (G6_)	Hemiplegia				G6_HEMIPLE				2048	495362
VI Diseases of the nervous system (G6_)	Other headache syndromes				G6_HEADACHE				22497	366556
VI Diseases of the nervous system (G6_)	Post-traumatic hydrocephalus, unspecified				G6_HCPOSTRAU				93	497129
VI Diseases of the nervous system (G6_)	Obstructive hydrocephalus				G6_HCOBSTR				566	497129
VI Diseases of the nervous system (G6_)	Normal-pressure hydrocephalus				G6_HCNP				1783	497129
VI Diseases of the nervous system (G6_)	Hydrocephalus in other diseases				G6_HCINOTH				205	497129
VI Diseases of the nervous system (G6_)	Communicating hydrocephalus				G6_HCCOMM				789	497129
VI Diseases of the nervous system (G6_)	Guillain-Barre syndrome				G6_GUILBAR				575	490761
VI Diseases of the nervous system (G6_)	Lesion of medial popliteal nerve				G6_FEMMEPOP				139	431627
VI Diseases of the nervous system (G6_)	Lesion of femoral nerve				G6_FEMLE				277	431627
VI Diseases of the nervous system (G6_)	Lesion of lateral popliteal nerve				G6_FEMLAPOP				1935	431627
VI Diseases of the nervous system (G6_)	Other facial nerve disorders				G6_FACOTH				1083	431627
VI Diseases of the nervous system (G6_)	Epilepsy				G6_EPLEPSY				16295	366556
VI Diseases of the nervous system (G6_)	Toxic encephalopathy				G6_ENCEPHTOX				73	460581
VI Diseases of the nervous system (G6_)	Other encephalitis				G6_ENCEPHOTH				1033	496771
VI Diseases of the nervous system (G6_)	Encephalopathy				G6_ENCEPATH				358	460581
VI Diseases of the nervous system (G6_)	Dystonia				G6_DYSTON				2142	482170
VI Diseases of the nervous system (G6_)	Drug-induced polyneuropathy				G6_DRUGPOLY				304	490761
VI Diseases of the nervous system (G6_)	Drug-induced myopathy				G6_DRUGMYOP				100	495111
VI Diseases of the nervous system (G6_)	Other acute disseminated demyelination				G6_DISSOTH				363	496600
VI Diseases of the nervous system (G6_)	Disorders of other and unspecified cranial nerves				G6_DISOTHUNS				192	431627
VI Diseases of the nervous system (G6_)	Disorders of glossopharyngeal nerve				G6_DISGLO				67	431627
VI Diseases of the nervous system (G6_)	Disorders of brain, other and unspecified				G6_DISBROTHUNS				359	460581
VI Diseases of the nervous system (G6_)	Senile degeneration of the brain, not elsewhere classified				G6_DEGENSEN				150	481515
VI Diseases of the nervous system (G6_)	Other and unspecified degenerative diseases of nervous system				G6_DEGENOTH				944	481515
VI Diseases of the nervous system (G6_)	Cerebral palsy and other paralytic syndromes				G6_CPETAL				4824	495362
VI Diseases of the nervous system (G6_)	Cerebral palsy				G6_CP				628	495362
VI Diseases of the nervous system (G6_)	Congenital myopathies				G6_CONMYOP				62	495111
VI Diseases of the nervous system (G6_)	Other disorders of central nervous system				G6_CNSOTH				454	460581
VI Diseases of the nervous system (G6_)	Intracranial and intraspinal abscess and granuloma				G6_CNSABSC				408	496771
VI Diseases of the nervous system (G6_)	Cluster headache, wide				G6_CLUSTHEADACHE_WIDE				1583	366556
VI Diseases of the nervous system (G6_)	Cluster headache, strict, including avohilmo				G6_CLUSTHEADACHE_STRICT_INCLAVO				1969	498217
VI Diseases of the nervous system (G6_)	Cervical root disorders				G6_CERVROOT				248	431627
VI Diseases of the nervous system (G6_)	Cerebral oedema				G6_CEROEDEMA				70	460581
VI Diseases of the nervous system (G6_)	Cerebral cysts				G6_CERCYST				2353	460581
VI Diseases of the nervous system (G6_)	Causalgia				G6_CAUSALGIA				621	431627
VI Diseases of the nervous system (G6_)	Cauda equina syndrome				G6_CAUDA				464	495362
VI Diseases of the nervous system (G6_)	Carpal tunnel syndrome				G6_CARPTU				32951	431627
VI Diseases of the nervous system (G6_)	Brachial plexus disorders				G6_BRACHPLE				4075	431627
VI Diseases of the nervous system (G6_)	Blepharospasm				G6_BLEPHAROSPASM				334	499852
VI Diseases of the nervous system (G6_)	Benign intracranial hypertension				G6_BENINTRAHYP				382	460581
VI Diseases of the nervous system (G6_)	Benign muscular dystrophy (Becker)				G6_BENIGN_MUSCULAR_DYSTROPHY				52	500134
VI Diseases of the nervous system (G6_)	Bell's palsy				G6_BELLPA				5062	431627
VI Diseases of the nervous system (G6_)	Other degenerative diseases of the basal ganglia				G6_BASDEGENOTH				583	482170
VI Diseases of the nervous system (G6_)	Other and unspecified disorders of autonomic nervous system				G6_AUTOTHUNS				145	499326
VI Diseases of the nervous system (G6_)	Autonomic disorders				G6_AUTONOM				860	460581
VI Diseases of the nervous system (G6_)	Atypical facial pain				G6_ATYFAC				2010	431627
VI Diseases of the nervous system (G6_)	Circumscribed brain atrophy				G6_ATROPHCIRCUM				766	481515
VI Diseases of the nervous system (G6_)	Anoxic brain damage				G6_ANOXBRAINDAM				497	460581
VI Diseases of the nervous system (G6_)	Alzheimer disease				G6_ALZHEIMER				16652	483534
VI Diseases of the nervous system (G6_)	Motor neuron disease				G6_ALS				747	192033
VI Diseases of the nervous system (G6_)	Alcohol induced polyneuropathy				G6_ALCOPOLY				354	490761
VI Diseases of the nervous system (G6_)	Degeneration of the brain due to alcohol				G6_ALCODEGEN				782	481515
VI Diseases of the nervous system (G6_)	Alzheimer‚Äôs disease, strict definition				G6_AD_STRICT				12545	483210
VI Diseases of the nervous system (G6_)	Acute disseminated encephalitis/encephalomyelitis				G6_ADEM				65	496771
Neurological endpoints	Frontotemporal dementia				FTD				194	470147
Comorbidities of Asthma	Food allergy				FOOD_ALLERGY				105	493076
Gastrointestinal endpoints	Fibrosis of liver				FIBROLIV				244	494096
Cardiometabolic endpoints	Cardiomyopathy (excluding other)				FG_CARDMYO				5557	387450
VI Diseases of the nervous system (G6_)	Focal epilepsy, strict definition				FE_STRICT				8990	483885
VI Diseases of the nervous system (G6_)	Focal epilepsy, mode (most common among epilepsy diagnosis)				FE_MODE				8528	483891
XI Diseases of the digestive system (K11_)	Femoral hernia, bilateral				FEMHER_BILATERAL				110	423356
Rheuma endpoints	Felty syndrome				FELTY				192	487959
VI Diseases of the nervous system (G6_)	Focal epilepsy				FE				9820	483891
Miscellaneous, not yet classified endpoints	Falls/tendency to fall				FALLS				142520	357666
V Mental and behavioural disorders (F5_)	Vascular dementia				F5_VASCDEM				4254	471080
V Mental and behavioural disorders (F5_)	Unspecified organic or symptomatic mental disorder				F5_UNSORG				134	465023
V Mental and behavioural disorders (F5_)	Substance use, excluding alcohol				F5_SUBSNOALCO				9338	467033
V Mental and behavioural disorders (F5_)	Mental and behavioural disorders due to use of other stimulants, including caffeine				F5_STIMUL				1114	490848
V Mental and behavioural disorders (F5_)	Specific development disorders of speech and language				F5_SPEECH				2495	494323
V Mental and behavioural disorders (F5_)	Somatoform disorder				F5_SOMATOFORM				7465	441712
V Mental and behavioural disorders (F5_)	Mental and behavioural disorders due to use of volatile solvents				F5_SOLVENT				101	490848
V Mental and behavioural disorders (F5_)	Social phobias				F5_SOCPHOB				4009	441712
V Mental and behavioural disorders (F5_)	Sleep disorders, other/unspecified				F5_SLEEP_NOS				1407	446273
V Mental and behavioural disorders (F5_)	Sleepwalking [somnambulism]				F5_SLEEPWALKING				108	500078
V Mental and behavioural disorders (F5_)	Disorder of the sleep-wake schedule				F5_SLEEPWAKE				677	446273
V Mental and behavioural disorders (F5_)	Sleep terrors [night terrors]				F5_SLEEPTERRORS				78	446273
V Mental and behavioural disorders (F5_)	Physiological and behavioural disorders associated with sexual development and orientation				F5_SEXUAL				61	485845
V Mental and behavioural disorders (F5_)	Disorders of sexual preference				F5_SEXPREF				73	485845
V Mental and behavioural disorders (F5_)	Sexual dysfunction				F5_SEXDYS				580	441206
V Mental and behavioural disorders (F5_)	Severe mental retardation				F5_SEVRET				87	498631
V Mental and behavioural disorders (F5_)	Mental and behavioural disorders due to sedatives or hypnotics				F5_SEDAHYP				2795	490848
V Mental and behavioural disorders (F5_)	Schizophrenia				F5_SCHZPHR				7312	484297
V Mental and behavioural disorders (F5_)	Specific development disorders of scholastic skills				F5_SCHOLA				1795	494323
V Mental and behavioural disorders (F5_)	Schizoid personality disorder				F5_SCHIZPER				650	485845
V Mental and behavioural disorders (F5_)	Schizotypal disorder				F5_SCHIZOTYP				907	484297
V Mental and behavioural disorders (F5_)	Schizoaffective disorder				F5_SCHIZOAFF				3168	484297
V Mental and behavioural disorders (F5_)	Post-traumatic stress disorder				F5_PTSD				3752	441712
V Mental and behavioural disorders (F5_)	Acute and transient psychotic disorders				F5_PSYTRANS				5076	484297
V Mental and behavioural disorders (F5_)	Other and unspecified nonorganic psychotic disorders				F5_PSYCHOTH				9216	484297
V Mental and behavioural disorders (F5_)	Other and unspecified disorders of psychological development				F5_PSYCHDEVOTH				419	494323
V Mental and behavioural disorders (F5_)	Disorders of psychological development				F5_PSYCHDEV				5863	494323
V Mental and behavioural disorders (F5_)	Unspecified behavioural syndromes associated with physiological disturbances and physical factors +Physiological and behavioural factors associated with disorders of diseases classified elsewhere				F5_PHYSBEHOTH				607	441206
V Mental and behavioural disorders (F5_)	Phobic anxiety disorders				F5_PHOBANX				6577	441712
V Mental and behavioural disorders (F5_)	Other and unspecified disorders of adult personality and behaviour				F5_PERSOTH				216	485845
V Mental and behavioural disorders (F5_)	Enduring personality changes				F5_PERSOCHANGE				147	485845
V Mental and behavioural disorders (F5_)	Persistent mood disorders				F5_PERSMOOD				9246	432672
V Mental and behavioural disorders (F5_)	Personality and behavioural disorders due to brain disease, damage and dysfunction				F5_PERSBEHORG				549	465023
V Mental and behavioural disorders (F5_)	Paranoid personality disorder				F5_PARAPER				695	485845
V Mental and behavioural disorders (F5_)	Panic disorder				F5_PANIC				7203	441712
V Mental and behavioural disorders (F5_)	Other and unspecified mental retardation				F5_OTHRET				549	498631
V Mental and behavioural disorders (F5_)	Other specified and unspecified personality disorders				F5_OTHPER				3862	485845
V Mental and behavioural disorders (F5_)	Mental and behavioural disorders due to multiple drug use and use of multiple drugs and use of other psychoactive substances				F5_OTHERSUB				2980	490848
V Mental and behavioural disorders (F5_)	Mental and behavioural disorders due to opioids				F5_OPIOIDS				1500	490848
V Mental and behavioural disorders (F5_)	Nightmares				F5_NIGHTMARES				88	446273
V Mental and behavioural disorders (F5_)	Other neurotic disorders				F5_NEUROTICOTH				1916	441712
V Mental and behavioural disorders (F5_)	Other and unspecified mood [affective] disorders				F5_MOODOTH				3220	432672
V Mental and behavioural disorders (F5_)	Mood [affective] disorders				F5_MOOD				67514	432672
V Mental and behavioural disorders (F5_)	Moderate mental retardation				F5_MODRET				228	498631
V Mental and behavioural disorders (F5_)	Mixed and other personality disorders				F5_MIXPER				3405	485845
V Mental and behavioural disorders (F5_)	Mild mental retardation				F5_MILDRET				931	498631
V Mental and behavioural disorders (F5_)	Other mental disorders due to brain damage and dysfunction and to physical disease				F5_MENTORG				4752	465023
V Mental and behavioural disorders (F5_)	Mental disorders, not otherwise specified				F5_MENTALUNSPE				3548	479088
V Mental and behavioural disorders (F5_)	Manic episode				F5_MANIA				1206	432672
V Mental and behavioural disorders (F5_)	Kela-code for behavioural disturbances in mental retardation				F5_KELARET				282	498631
V Mental and behavioural disorders (F5_)	Kela-code for severe mental illness				F5_KELAMENT				18676	479088
V Mental and behavioural disorders (F5_)	Insomnia				F5_INSOMNIA				51643	446273
V Mental and behavioural disorders (F5_)	Hypersomnia				F5_HYPERSOMNIA				525	446273
V Mental and behavioural disorders (F5_)	Hyperkinetic disorders (excl. ADHD)				F5_HYPERKIN				709	489493
V Mental and behavioural disorders (F5_)	Histrionic personality disorder				F5_HISPER				172	485845
V Mental and behavioural disorders (F5_)	Mental and behavioural disorders due to hallucinogens				F5_HALLUCIN				184	490848
V Mental and behavioural disorders (F5_)	Habit and impulse disorders				F5_HABIT				636	485845
V Mental and behavioural disorders (F5_)	Gender identity disorders				F5_GENDER				561	485845
V Mental and behavioural disorders (F5_)	Generalized anxiety disorder				F5_GAD				7883	441712
V Mental and behavioural disorders (F5_)	Emotionally unstable personality disorder				F5_EMOPER				5676	485845
V Mental and behavioural disorders (F5_)	Emotional disorders and disorders of social functioning with onset specific to childhood				F5_EMOCHILD				2252	489493
V Mental and behavioural disorders (F5_)	Other eating disorders				F5_EATOTH				2236	441206
V Mental and behavioural disorders (F5_)	Dissociative [conversion] disorders				F5_DISSOCIATIVE				1586	441712
V Mental and behavioural disorders (F5_)	Dissocial personality disorder				F5_DISPER				580	485845
V Mental and behavioural disorders (F5_)	Recurrent or chronic depression				F5_DEPRESSION_RECURRENT				28545	239109
V Mental and behavioural disorders (F5_)	Depression or dysthymia				F5_DEPRESSION_DYSTHYMIA				77622	239109
V Mental and behavioural disorders (F5_)	Depression				F5_DEPRESSIO				61203	432672
V Mental and behavioural disorders (F5_)	Dependent personality disorder				F5_DEPPER				747	485845
V Mental and behavioural disorders (F5_)	Unspecified dementia				F5_DEMNAS				5908	465023
V Mental and behavioural disorders (F5_)	Dementia in other diseases classified elsewhere				F5_DEMINOTH				1761	465023
V Mental and behavioural disorders (F5_)	Dementia, including avohilmo				F5_DEMENTIA_INCLAVO				31107	469079
V Mental and behavioural disorders (F5_)	Dementia				F5_DEMENTIA				29106	465023
V Mental and behavioural disorders (F5_)	Persistent delusional disorders				F5_DELUSIO				3083	484297
V Mental and behavioural disorders (F5_)	Delirium, not induced by alcohol and other psychoactive substances				F5_DELIRIUM				5121	465023
V Mental and behavioural disorders (F5_)	Mental and behavioural disorders due to cocaine				F5_COCAINE				58	490848
V Mental and behavioural disorders (F5_)	Mental and behavioural disorders due to cannabinoids				F5_CANNABIS				1212	490848
V Mental and behavioural disorders (F5_)	Bulimia nervosa (incl. atypical)				F5_BULIMIA				1434	441206
V Mental and behavioural disorders (F5_)	Bipolar affective disorders				F5_BIPO				9221	432672
V Mental and behavioural disorders (F5_)	Behavioural and emotional disorders with onset usually occurring in childhood and adolescence				F5_BEHEMOCHILD				10693	489493
V Mental and behavioural disorders (F5_)	Behavioural syndromes associated with physiological disturbances and physical factors				F5_BEHAVE				58980	441206
V Mental and behavioural disorders (F5_)	Anxious personality disorder				F5_ANXPER				772	485845
V Mental and behavioural disorders (F5_)	Other anxiety disorders				F5_ANXIETY				26248	441712
V Mental and behavioural disorders (F5_)	Anorexia (incl.atypical)				F5_ANOREX				2660	441206
V Mental and behavioural disorders (F5_)	Anankastic personality disorder				F5_ANAPER				1570	485845
V Mental and behavioural disorders (F5_)	Dementia in Alzheimer disease				F5_ALZHDEMENT				8916	465023
V Mental and behavioural disorders (F5_)	All anxiety disorders				F5_ALLANXIOUS				38032	441712
V Mental and behavioural disorders (F5_)	Alcohol dependence				F5_ALCOHOL_DEPENDENCE				12881	467033
V Mental and behavioural disorders (F5_)	Agoraphobia				F5_AGORAPHOBIA				1369	441712
V Mental and behavioural disorders (F5_)	Disturbance of activity and attention				F5_ADHD				5559	489493
Miscellaneous, not yet classified endpoints	Ever smoker				EVER_SMOKER				145362	150295
V Mental and behavioural disorders (F5_)	Erectile dysfunction				ERECTILE_DYSFUNCTION				2978	215167
Alcohol related diseases	Epileptic seizures related to alcohol				EPISEIZALCO				211	499975
VI Diseases of the nervous system (G6_)	Epileptic seizures related to drugs				EPILEPTIC_SEIZU_RELATED_DRUGS				106	500080
III Diseases of the blood and blood-forming organs and certain disorders involving the immune mechanism (D3_)	Eosinophilic disease (BM)				EOSINOPHIL_DISEASE				571	264141
I Certain infectious and parasitic diseases (AB1_)	Enteropathogenic Escherichia coli infection				ENTEROPATH_E_COLI				110	491952
I Certain infectious and parasitic diseases (AB1_)	Enterohaemorrhagic Escherichia coli infection				EHEC				59	491952
IV Endocrine, nutritional and metabolic diseases (E4_)	Volume depletion				E4_VOLUME				4203	411530
IV Endocrine, nutritional and metabolic diseases (E4_)	Vitamin D deficiency				E4_VIT_D_DEF				664	464211
IV Endocrine, nutritional and metabolic diseases (E4_)	Deficiency of other B group vitamins				E4_VIT_B_DEF				794	464211
IV Endocrine, nutritional and metabolic diseases (E4_)	Vitamin A deficiency				E4_VIT_A_DEF				163	464211
IV Endocrine, nutritional and metabolic diseases (E4_)	Thyrotoxicosis with toxic single thyroid nodule				E4_THYTOXNOD				322	488487
IV Endocrine, nutritional and metabolic diseases (E4_)	Thyrotoxicosis with toxic multinodular goitre				E4_THYTOXGOITMULT				2305	488487
IV Endocrine, nutritional and metabolic diseases (E4_)	Thyrotoxicosis with diffuse goitre				E4_THYTOXGOITDIF				6304	421565
IV Endocrine, nutritional and metabolic diseases (E4_)	Thyrotoxicosis factitia				E4_THYTOXFAC				113	488487
IV Endocrine, nutritional and metabolic diseases (E4_)	Thyrotropin deficiency				E4_THYROTROPIN_DEFICIENCY				397	499789
IV Endocrine, nutritional and metabolic diseases (E4_)	Disorder of thyroid, unspecified				E4_THYROIDNASOTH				480	421565
IV Endocrine, nutritional and metabolic diseases (E4_)	Subacute thyroiditis				E4_THYROIDITSUBAC				1396	421565
IV Endocrine, nutritional and metabolic diseases (E4_)	Thyroiditis, unspecified				E4_THYROIDITNAS				569	421565
IV Endocrine, nutritional and metabolic diseases (E4_)	Drug-induced thyroiditis				E4_THYROIDITDRUG				80	421565
IV Endocrine, nutritional and metabolic diseases (E4_)	Chronic thyroiditis				E4_THYROIDITCHRON				143	421565
IV Endocrine, nutritional and metabolic diseases (E4_)	Autoimmune thyroiditis				E4_THYROIDITAUTOIM				724	421565
IV Endocrine, nutritional and metabolic diseases (E4_)	Acute thyroiditis				E4_THYROIDITACU				146	421565
IV Endocrine, nutritional and metabolic diseases (E4_)	Disorders of the thyroid gland				E4_THYROID				78621	421565
IV Endocrine, nutritional and metabolic diseases (E4_)	Disease of thymus, other/unspecified				E4_THYMUSDISNAS				57	477640
IV Endocrine, nutritional and metabolic diseases (E4_)	Diseases of thymus				E4_THYMUSDIS				89	477640
IV Endocrine, nutritional and metabolic diseases (E4_)	Thyroid crisis or storm				E4_THYCRISIS				85	421565
IV Endocrine, nutritional and metabolic diseases (E4_)	Thiamine deficiency				E4_THIA_DEF				197	464211
IV Endocrine, nutritional and metabolic diseases (E4_)	Testicular hypofunction				E4_TESTICHYPO				1188	210853
IV Endocrine, nutritional and metabolic diseases (E4_)	Testicular dysfunction, other/unspecified				E4_TESTICDYSNAS				159	210853
IV Endocrine, nutritional and metabolic diseases (E4_)	Disorders of sphingolipid metabolism and other lipid storage disorders				E4_SPHINGOLIP				126	411530
IV Endocrine, nutritional and metabolic diseases (E4_)	Sphingolipidosis, other/unspecified				E4_SPHIGLOLIPNAS				66	411530
IV Endocrine, nutritional and metabolic diseases (E4_)	Short stature starting before birth				E4_SHORT_STATURE_STARTING_BEFORE_BIRTH				126	500060
IV Endocrine, nutritional and metabolic diseases (E4_)	Sequelae of malnutrition and other nutritional deficiencies				E4_SEQUMAL				78	464211
IV Endocrine, nutritional and metabolic diseases (E4_)	Disorders of puberty, other/unspecified				E4_PUBDISNAS				142	477640
IV Endocrine, nutritional and metabolic diseases (E4_)	Unspecified severe protein-energy malnutrition				E4_PROTMALSEVERNAS				65	499431
IV Endocrine, nutritional and metabolic diseases (E4_)	Unspecified protein-energy malnutrition				E4_PROTMALNAS				198	499431
IV Endocrine, nutritional and metabolic diseases (E4_)	Protein-energy malnutrition of moderate and mild degree				E4_PROTMALMODMILD				307	499431
IV Endocrine, nutritional and metabolic diseases (E4_)	Primary adrenocortical insufficiency				E4_PRIMARY_ADRENOCORTICAL_INSUFFICIENCY				407	499779
IV Endocrine, nutritional and metabolic diseases (E4_)	Precocious puberty				E4_PREPUB				177	477640
IV Endocrine, nutritional and metabolic diseases (E4_)	Precocious central puberty				E4_PRECOXCENTPUB				219	477640
IV Endocrine, nutritional and metabolic diseases (E4_)	Other porphyria				E4_PORPHYNAS				60	411530
IV Endocrine, nutritional and metabolic diseases (E4_)	Disorder of bilirubin metabolism, other/unspecified				E4_PORBILIRNAS				55	411530
IV Endocrine, nutritional and metabolic diseases (E4_)	Disorders of porphyrin and bilirubin metabolism				E4_PORBILIR				419	411530
IV Endocrine, nutritional and metabolic diseases (E4_)	Disorders of plasma-protein metabolism, not elsewhere classified				E4_PLASMAPROT				257	411530
IV Endocrine, nutritional and metabolic diseases (E4_)	Pituitary-dependent Cushing's disease				E4_PITUITARY_DEPENDENT_CUSHINGS_DISEASE				112	500074
IV Endocrine, nutritional and metabolic diseases (E4_)	Disorders of pituitary gland, other and/or unspecified				E4_PITUDISNAS				212	477640
IV Endocrine, nutritional and metabolic diseases (E4_)	Disorders of phosphorus metabolism and phosphatases				E4_PHOS_MET				172	411530
IV Endocrine, nutritional and metabolic diseases (E4_)	Polycystic ovarian syndrome, consortium definition				E4_PCOS_CONCORTIUM				43558	238351
IV Endocrine, nutritional and metabolic diseases (E4_)	Polycystic ovarian syndrome, broad definition				E4_PCOS_BROAD				4961	272499
IV Endocrine, nutritional and metabolic diseases (E4_)	Polycystic ovarian syndrome				E4_PCOS				2349	266787
IV Endocrine, nutritional and metabolic diseases (E4_)	Disorders of parathyroid gland, other and/or unspecified				E4_PARANAS				242	477640
IV Endocrine, nutritional and metabolic diseases (E4_)	Panhypopituitarism				E4_PANHYPOPITUITARISM				652	499534
IV Endocrine, nutritional and metabolic diseases (E4_)	Disorder of pancreatic internal secretion, other and/or unspecified				E4_PANCSECNAS				258	496599
[truncated: 694 more rows]

## Sheet: S2
Table S2	The haplotype table, sourced from HaploReg (v4.2)3, presents variant information in linkage disequilibrium with the primary 9p21 variant.
	chr	pos (hg38)	LD	LD	variant	Ref	Alt	AFR	AMR	ASN	EUR	SiPhy	Promoter	Enhancer	DNAse	Proteins	Motifs	NHGRI/EBI	GRASP QTL	Selected eQTL	GENCODE	dbSNP
			(r²)	(D')				freq	freq	freq	freq	cons	histone marks	histone marks		bound	changed	GWAS hits	hits	hits	genes	func annot
1	9	22081398	0.84	0.94	rs10116277	G	T	0.95	0.53	0.7	0.48						Hoxa13,Mrg1::Hoxa9				CDKN2B-AS1	intronic
2	9	22081851	0.84	0.94	rs6475606	C	T	0.95	0.53	0.7	0.48			FAT			PRDM1	1 hit			CDKN2B-AS1	intronic
3	9	22084311	0.84	0.94	rs1537370	C	T	0.71	0.5	0.7	0.48			12 tissues	BRST,CRVX		Hoxa5	1 hit			CDKN2B-AS1	intronic
4	9	22085599	0.86	0.96	rs1970112	T	C	0.53	0.47	0.51	0.48			10 tissues	SKIN		5 altered motifs				CDKN2B-AS1	intronic
5	9	22088091	0.96	0.99	rs10738606	A	T	0.24	0.47	0.69	0.49				GI,GI,CRVX		Nanog,Nrf1,Zbtb3				CDKN2B-AS1	intronic
6	9	22088095	0.96	0.99	rs10738607	A	G	0.24	0.47	0.69	0.49				GI,GI,CRVX		Zbtb3				CDKN2B-AS1	intronic
7	9	22088261	0.96	0.99	rs10757272	C	T	0.22	0.47	0.69	0.48				5 tissues	CEBPB	4 altered motifs	1 hit			CDKN2B-AS1	intronic
8	9	22090604	0.8	0.97	rs9644860	C	T	0.47	0.5	0.63	0.45				MUS		FAC1				CDKN2B-AS1	intronic
9	9	22092258	0.85	0.97	rs2210538	G	A	0.5	0.49	0.7	0.46						GR				CDKN2B-AS1	intronic
10	9	22092925	0.96	0.99	rs141014318	A	G	0.18	0.44	0.47	0.48						4 altered motifs				CDKN2B-AS1	intronic
11	9	22094331	0.91	0.99	rs4977757	A	G	0.82	0.5	0.65	0.47										CDKN2B-AS1	intronic
12	9	22094797	0.94	0.97	rs10738608	A	C	0.88	0.52	0.67	0.49										CDKN2B-AS1	intronic
13	9	22096056	0.99	1	rs10757274	A	G	0.21	0.47	0.48	0.49							1 hit			CDKN2B-AS1	intronic
14	9	22098575	1	1	rs4977574	A	G	0.19	0.47	0.48	0.49		FAT	11 tissues	4 tissues		Ets,GR	5 hits	1 hit		CDKN2B-AS1	intronic
15	9	22098620	1	1	rs2891168	A	G	0.2	0.47	0.48	0.49		FAT	14 tissues	5 tissues		AIRE,GLI				CDKN2B-AS1	intronic
16	9	22099569	0.95	0.98	rs1537371	C	A	0.95	0.55	0.69	0.49			6 tissues			8 altered motifs				CDKN2B-AS1	intronic
17	9	22100177	0.95	0.98	rs1556516	G	C	0.95	0.55	0.69	0.49										CDKN2B-AS1	intronic
18	9	22102166	0.97	0.99	rs7859727	C	T	0.79	0.5	0.68	0.49			13 tissues	GI		Pbx3				CDKN2B-AS1	intronic
19	9	22103342	0.95	0.98	rs1537373	T	G	0.95	0.55	0.69	0.49		CRVX	17 tissues	30 tissues	13 bound proteins					CDKN2B-AS1	intronic
20	9	22103814	0.95	0.98	rs1333042	A	G	0.95	0.55	0.69	0.49			15 tissues	19 tissues	5 bound proteins		1 hit			CDKN2B-AS1	intronic
21	9	22105928	0.92	0.98	rs7859362	T	C	0.95	0.6	0.69	0.5			4 tissues			4 altered motifs				CDKN2B-AS1	intronic
22	9	22106226	0.94	0.98	rs10757275	G	A	0.22	0.52	0.47	0.49										CDKN2B-AS1	intronic
23	9	22106272	0.92	0.98	rs6475609	A	G	0.95	0.6	0.69	0.5			ESDR, GI			GATA,PLZF,Spz1				CDKN2B-AS1	intronic
24	9	22106732	0.92	0.98	rs1333043	T	A	0.95	0.6	0.69	0.5			STRM, GI, CRVX			4 altered motifs				CDKN2B-AS1	intronic
25	9	22110132	0.91	0.97	rs1412834	T	C	0.95	0.6	0.69	0.5						Mef2				CDKN2B-AS1	intronic
26	9	22111586	0.87	0.95	rs148322588	A	13-mer	0.93	0.59	0.68	0.5			12 tissues	4 tissues						CDKN2B-AS1	intronic
27	9	22112242	0.89	0.97	rs7341786	A	C	0.96	0.6	0.69	0.5			12 tissues	6 tissues	CFOS	VDR				CDKN2B-AS1	intronic
28	9	22112428	0.89	0.97	rs7341791	A	G	0.96	0.6	0.69	0.5			10 tissues	VAS		4 altered motifs				CDKN2B-AS1	intronic
29	9	22112600	0.91	0.97	rs10511701	T	C	0.77	0.56	0.69	0.5						5 altered motifs				CDKN2B-AS1	intronic
30	9	22114470	0.9	0.97	rs10733376	G	C	0.95	0.59	0.64	0.5						Smad3,Smad	1 hit			CDKN2B-AS1	intronic
31	9	22114496	0.92	0.97	rs10738609	A	C,G,T	0.21	0.52	0.49	0.5										CDKN2B-AS1	intronic
32	9	22115027	0.9	0.97	rs2383206	A	G	0.43	0.56	0.49	0.5		GI	12 tissues	7 tissues		YY1				CDKN2B-AS1	intronic
33	9	22115287	0.9	0.97	rs944797	T	C	0.43	0.56	0.48	0.5		GI, BRN	11 tissues	4 tissues			1 hit			CDKN2B-AS1	intronic
34	9	22115590	0.9	0.97	rs1004638	A	T	0.95	0.6	0.69	0.5				ESDR,MUS						CDKN2B-AS1	intronic
35	9	22115960	0.9	0.97	rs2383207	A	G	0.95	0.6	0.69	0.5		GI	ESDR, CRVX, LNG				1 hit			CDKN2B-AS1	intronic
36	9	22116047	0.9	0.97	rs1537374	A	G	0.95	0.59	0.69	0.5		GI	ESDR, CRVX, LNG			TCF12				CDKN2B-AS1	intronic
37	9	22116072	0.92	0.97	rs1537375	T	C	0.73	0.56	0.69	0.5		GI	ESDR, CRVX, LNG			CCNT2,Evi-1,GATA				CDKN2B-AS1	intronic
38	9	22116221	0.9	0.97	rs1537376	T	C	0.43	0.56	0.49	0.5		GI	4 tissues			Foxl1,Nanog,TATA				CDKN2B-AS1	intronic
39	9	22121350	0.82	0.97	rs10217586	A	T	0.47	0.55	0.51	0.52						4 altered motifs				252bp 3' of CDKN2B-AS1
40	9	22123767	0.93	0.97	rs10738610	A	C	0.21	0.52	0.51	0.49						4 altered motifs				2.7kb 3' of CDKN2B-AS1
41	9	22124124	0.93	0.97	rs1333046	T	A	0.26	0.52	0.51	0.49			GI, LNG, CRVX			7 altered motifs				3kb 3' of CDKN2B-AS1
42	9	22124141	0.91	0.97	rs7857118	A	T	0.95	0.59	0.69	0.5			GI, LNG, CRVX			5 altered motifs				3kb 3' of CDKN2B-AS1
43	9	22124451	0.88	0.97	rs10757277	A	G	0.2	0.5	0.51	0.48				5 tissues	POL2,STAT1,STAT3					3.4kb 3' of CDKN2B-AS1
44	9	22124473	0.85	0.96	rs10811656	C	T	0.44	0.53	0.4	0.47				7 tissues	POL2,STAT1,STAT3	Nrf1,STAT				3.4kb 3' of CDKN2B-AS1
45	9	22124478	0.88	0.97	rs10757278	A	G	0.2	0.5	0.51	0.48				7 tissues	POL2,STAT1,STAT3	Pax-5,STAT	1 hit			3.4kb 3' of CDKN2B-AS1
46	9	22124505	0.86	0.95	rs1333047	A	T	0.95	0.58	0.69	0.48		GI, CRVX	7 tissues	7 tissues	STAT1,STAT3	HDAC2,Irf	1 hit			3.4kb 3' of CDKN2B-AS1
47	9	22124631	0.89	0.97	rs10757279	A	G	0.2	0.49	0.51	0.47				6 tissues	BAF155,STAT1	8 altered motifs				3.5kb 3' of CDKN2B-AS1
48	9	22124745	0.87	0.95	rs4977575	C	G	0.95	0.57	0.69	0.48		CRVX	11 tissues	21 tissues	9 bound proteins					3.6kb 3' of CDKN2B-AS1
49	9	22125348	0.94	0.97	rs1333048	A	C	0.29	0.52	0.51	0.49			GI, CRVX			DMRT4,DMRT7,Pou1f1	1 hit			4.3kb 3' of CDKN2B-AS1
50	9	22125504	0.89	0.97	rs1333049	G	C	0.24	0.5	0.5	0.47			GI, CRVX			HP1-site-factor,RXRA	8 hits			4.4kb 3' of CDKN2B-AS1

## Sheet: S3
Table S3.	LD-score regression heritability analysis of vascular disease and control (left-handedness and schizophrenia) traits in vascular cells under nutrient and inflammatory stimulatory conditions.
Data plotted in Fog. 1D–1E; Fig. S2E–2G
Cell Type	Condition	GWAS Trait	Enrichment Coefficient	Nominal P-Value	Bonferroni Adjusted P-Value
VSMC_Pulmonary_Artery	low_serum_vs_oxLDL	CAD	1.78654	1.23389e-05	1.10168e-07
VSMC_Pulmonary_Artery	low_serum_vs_oxLDL	Ischemic Stroke	1.32953	0.0253038	0.000225927
VSMC_Pulmonary_Artery	low_serum_vs_oxLDL	Total Cholesterol	1.72852	0.000118705	1.05987e-06
VSMC_Pulmonary_Artery	low_serum_vs_oxLDL	Triglycerides	1.88333	0.130654	0.00116655
VSMC_Pulmonary_Artery	low_serum_vs_oxLDL	T2D	1.26111	0.00942792	8.41779e-05
VSMC_Pulmonary_Artery	low_serum_vs_oxLDL	Left Handedness	1.39801	0.359676	0.0032114
VSMC_Pulmonary_Artery	low_serum_vs_oxLDL	Schizophrenia	1.11195	0.0521758	0.000465855
VSMC_Pulmonary_Artery	basal_vs_oxLDL	CAD	1.5481	2.88444e-05	2.57539e-07
VSMC_Pulmonary_Artery	basal_vs_oxLDL	Ischemic Stroke	1.20417	0.131119	0.00117071
VSMC_Pulmonary_Artery	basal_vs_oxLDL	Total Cholesterol	1.40345	0.00926099	8.26874e-05
VSMC_Pulmonary_Artery	basal_vs_oxLDL	Triglycerides	1.28539	0.641797	0.00573033
VSMC_Pulmonary_Artery	basal_vs_oxLDL	T2D	1.22083	0.0150135	0.000134049
VSMC_Pulmonary_Artery	basal_vs_oxLDL	Left Handedness	1.61147	0.219378	0.00195873
VSMC_Pulmonary_Artery	basal_vs_oxLDL	Schizophrenia	1.08581	0.136055	0.00121477
VSMC_Pulmonary_Artery	basal_vs_low_serum	CAD	1.81422	3.19723e-05	2.85467e-07
VSMC_Pulmonary_Artery	basal_vs_low_serum	Ischemic Stroke	1.3385	0.0250243	0.000223432
VSMC_Pulmonary_Artery	basal_vs_low_serum	Total Cholesterol	1.54807	0.000702036	6.26818e-06
VSMC_Pulmonary_Artery	basal_vs_low_serum	Triglycerides	1.90004	0.158444	0.00141468
VSMC_Pulmonary_Artery	basal_vs_low_serum	T2D	1.30077	0.000984039	8.78607e-06
VSMC_Pulmonary_Artery	basal_vs_low_serum	Left Handedness	1.03066	0.953346	0.00851202
VSMC_Pulmonary_Artery	basal_vs_low_serum	Schizophrenia	0.994509	0.926105	0.00826879
VSMC_Pulmonary_Artery	basal_vs_hg	CAD	1.47771	1.2806e-05	1.14339e-07
VSMC_Pulmonary_Artery	basal_vs_hg	Ischemic Stroke	1.28367	0.0755707	0.000674738
VSMC_Pulmonary_Artery	basal_vs_hg	Total Cholesterol	1.45873	0.000928294	8.28834e-06
VSMC_Pulmonary_Artery	basal_vs_hg	Triglycerides	1.31175	0.662613	0.00591619
VSMC_Pulmonary_Artery	basal_vs_hg	T2D	1.35635	0.00207713	1.85458e-05
VSMC_Pulmonary_Artery	basal_vs_hg	Left Handedness	0.79385	0.667971	0.00596402
VSMC_Pulmonary_Artery	basal_vs_hg	Schizophrenia	1.09051	0.180708	0.00161347
VSMC_Pulmonary_Artery	basal_vs_IL6TNFa	CAD	1.77498	2.25054e-05	2.00941e-07
VSMC_Pulmonary_Artery	basal_vs_IL6TNFa	Ischemic Stroke	1.33937	0.027241	0.000243223
VSMC_Pulmonary_Artery	basal_vs_IL6TNFa	Total Cholesterol	1.55453	0.000283544	2.53164e-06
VSMC_Pulmonary_Artery	basal_vs_IL6TNFa	Triglycerides	0.957139	0.953738	0.00851552
VSMC_Pulmonary_Artery	basal_vs_IL6TNFa	T2D	1.15261	0.0615872	0.000549886
VSMC_Pulmonary_Artery	basal_vs_IL6TNFa	Left Handedness	1.44272	0.430086	0.00384005
VSMC_Pulmonary_Artery	basal_vs_IL6TNFa	Schizophrenia	0.962244	0.526121	0.00469751
VSMC_Pulmonary_Artery	basal_vs_IL1a	CAD	1.80894	2.54173e-06	2.2694e-08
VSMC_Pulmonary_Artery	basal_vs_IL1a	Ischemic Stroke	1.38197	0.0063016	5.62643e-05
VSMC_Pulmonary_Artery	basal_vs_IL1a	Total Cholesterol	1.44458	0.000581645	5.19326e-06
VSMC_Pulmonary_Artery	basal_vs_IL1a	Triglycerides	0.722225	0.680394	0.00607495
VSMC_Pulmonary_Artery	basal_vs_IL1a	T2D	1.20219	0.0113424	0.000101271
VSMC_Pulmonary_Artery	basal_vs_IL1a	Left Handedness	1.72461	0.164907	0.00147238
VSMC_Pulmonary_Artery	basal_vs_IL1a	Schizophrenia	1.00947	0.86102	0.00768768
VSMC_Pulmonary_Artery	basal	CAD	1.30298	0.00249411	2.22688e-05
VSMC_Pulmonary_Artery	basal	Ischemic Stroke	1.2992	0.0143014	0.000127691
VSMC_Pulmonary_Artery	basal	Total Cholesterol	1.40968	0.00151811	1.35546e-05
VSMC_Pulmonary_Artery	basal	Triglycerides	2.21467	0.0387361	0.000345858
VSMC_Pulmonary_Artery	basal	T2D	1.29239	0.011901	0.000106259
VSMC_Pulmonary_Artery	basal	Left Handedness	0.730352	0.524506	0.00468309
VSMC_Pulmonary_Artery	basal	Schizophrenia	0.996238	0.93355	0.00833527
Fig 1d Supplementary Table: Stratified Heritability Enrichment (sLDSC) of Cardiac Fibroblasts Ventricular Cell DEG Sets (hg38).
Cell Type	Condition	GWAS Trait	Enrichment Coefficient	Nominal P-Value	Bonferroni Adjusted P-Value
Cardiac_Fibroblasts_Ventricular	low_serum_vs_oxLDL	CAD	1.68847	0.000194094	1.73298e-06
Cardiac_Fibroblasts_Ventricular	low_serum_vs_oxLDL	Ischemic Stroke	1.09663	0.509635	0.00455032
Cardiac_Fibroblasts_Ventricular	low_serum_vs_oxLDL	Total Cholesterol	1.56424	0.000380679	3.39892e-06
Cardiac_Fibroblasts_Ventricular	low_serum_vs_oxLDL	Triglycerides	1.3258	0.596372	0.00532475
Cardiac_Fibroblasts_Ventricular	low_serum_vs_oxLDL	T2D	1.19832	0.0687158	0.000613534
Cardiac_Fibroblasts_Ventricular	low_serum_vs_oxLDL	Left Handedness	0.846855	0.788196	0.00703746
Cardiac_Fibroblasts_Ventricular	low_serum_vs_oxLDL	Schizophrenia	1.0086	0.896543	0.00800484
Cardiac_Fibroblasts_Ventricular	basal_vs_oxLDL	CAD	1.61938	0.000620184	5.53735e-06
Cardiac_Fibroblasts_Ventricular	basal_vs_oxLDL	Ischemic Stroke	1.06021	0.684257	0.00610943
Cardiac_Fibroblasts_Ventricular	basal_vs_oxLDL	Total Cholesterol	1.47189	0.000991045	8.84861e-06
Cardiac_Fibroblasts_Ventricular	basal_vs_oxLDL	Triglycerides	1.66496	0.293307	0.00261882
Cardiac_Fibroblasts_Ventricular	basal_vs_oxLDL	T2D	1.2427	0.0180257	0.000160944
Cardiac_Fibroblasts_Ventricular	basal_vs_oxLDL	Left Handedness	0.643106	0.496728	0.00443507
Cardiac_Fibroblasts_Ventricular	basal_vs_oxLDL	Schizophrenia	1.03944	0.515926	0.00460649
Cardiac_Fibroblasts_Ventricular	basal_vs_low_serum	CAD	1.60315	0.000820562	7.32644e-06
Cardiac_Fibroblasts_Ventricular	basal_vs_low_serum	Ischemic Stroke	1.24998	0.0975464	0.00087095
Cardiac_Fibroblasts_Ventricular	basal_vs_low_serum	Total Cholesterol	1.46752	0.000635328	5.67257e-06
Cardiac_Fibroblasts_Ventricular	basal_vs_low_serum	Triglycerides	1.70674	0.314664	0.0028095
Cardiac_Fibroblasts_Ventricular	basal_vs_low_serum	T2D	1.29061	0.013733	0.000122616
Cardiac_Fibroblasts_Ventricular	basal_vs_low_serum	Left Handedness	0.804739	0.682162	0.00609073
Cardiac_Fibroblasts_Ventricular	basal_vs_low_serum	Schizophrenia	0.966111	0.533928	0.00476721
Cardiac_Fibroblasts_Ventricular	basal_vs_hg	CAD	1.50493	3.09266e-05	2.7613e-07
Cardiac_Fibroblasts_Ventricular	basal_vs_hg	Ischemic Stroke	1.19715	0.188391	0.00168206
Cardiac_Fibroblasts_Ventricular	basal_vs_hg	Total Cholesterol	1.60645	0.000250502	2.23663e-06
Cardiac_Fibroblasts_Ventricular	basal_vs_hg	Triglycerides	0.893478	0.883614	0.00788941
Cardiac_Fibroblasts_Ventricular	basal_vs_hg	T2D	1.36986	7.84794e-05	7.00709e-07
Cardiac_Fibroblasts_Ventricular	basal_vs_hg	Left Handedness	1.05487	0.913248	0.008154
Cardiac_Fibroblasts_Ventricular	basal_vs_hg	Schizophrenia	1.01785	0.778107	0.00694738
Cardiac_Fibroblasts_Ventricular	basal_vs_IL6TNFa	CAD	1.75902	2.33493e-05	2.08476e-07
Cardiac_Fibroblasts_Ventricular	basal_vs_IL6TNFa	Ischemic Stroke	1.40889	0.00765238	6.83248e-05
Cardiac_Fibroblasts_Ventricular	basal_vs_IL6TNFa	Total Cholesterol	1.39209	0.00222475	1.98639e-05
Cardiac_Fibroblasts_Ventricular	basal_vs_IL6TNFa	Triglycerides	1.02593	0.964745	0.00861379
Cardiac_Fibroblasts_Ventricular	basal_vs_IL6TNFa	T2D	1.30353	0.00171405	1.5304e-05
Cardiac_Fibroblasts_Ventricular	basal_vs_IL6TNFa	Left Handedness	0.775927	0.649729	0.00580115
Cardiac_Fibroblasts_Ventricular	basal_vs_IL6TNFa	Schizophrenia	1.04221	0.479469	0.00428098
Cardiac_Fibroblasts_Ventricular	basal_vs_IL1a	CAD	1.57433	0.000572182	5.10877e-06
Cardiac_Fibroblasts_Ventricular	basal_vs_IL1a	Ischemic Stroke	1.26372	0.0916808	0.000818579
Cardiac_Fibroblasts_Ventricular	basal_vs_IL1a	Total Cholesterol	1.32001	0.00296198	2.64463e-05
Cardiac_Fibroblasts_Ventricular	basal_vs_IL1a	Triglycerides	0.643913	0.526123	0.00469753
Cardiac_Fibroblasts_Ventricular	basal_vs_IL1a	T2D	1.32372	0.0022764	2.0325e-05
Cardiac_Fibroblasts_Ventricular	basal_vs_IL1a	Left Handedness	1.18216	0.706991	0.00631242
Cardiac_Fibroblasts_Ventricular	basal_vs_IL1a	Schizophrenia	0.969023	0.55466	0.00495232
Cardiac_Fibroblasts_Ventricular	basal	CAD	1.34903	1.60937e-05	1.43694e-07
Cardiac_Fibroblasts_Ventricular	basal	Ischemic Stroke	1.291	0.0183942	0.000164234
Cardiac_Fibroblasts_Ventricular	basal	Total Cholesterol	1.35909	0.00921671	8.2292e-05
Cardiac_Fibroblasts_Ventricular	basal	Triglycerides	2.31117	0.018944	0.000169143
Cardiac_Fibroblasts_Ventricular	basal	T2D	1.28667	0.0141693	0.000126512
Cardiac_Fibroblasts_Ventricular	basal	Left Handedness	0.682244	0.44799	0.00399991
Cardiac_Fibroblasts_Ventricular	basal	Schizophrenia	1.03024	0.537046	0.00479505
Cell Type	Condition	GWAS Trait	Enrichment Coefficient	Nominal P-Value	Bonferroni Adjusted P-Value
Cardiac_Fibroblasts_Atrial	basal_vs_oxLDL	CAD	1.78904	2.82797e-05	2.52497e-07
Cardiac_Fibroblasts_Atrial	basal_vs_oxLDL	Ischemic Stroke	1.24456	0.080224	0.000716286
Cardiac_Fibroblasts_Atrial	basal_vs_oxLDL	Total Cholesterol	1.54694	0.000325256	2.90407e-06
Cardiac_Fibroblasts_Atrial	basal_vs_oxLDL	Triglycerides	1.2601	0.685522	0.00612073
Cardiac_Fibroblasts_Atrial	basal_vs_oxLDL	T2D	1.25022	0.0286427	0.000255739
Cardiac_Fibroblasts_Atrial	basal_vs_oxLDL	Left Handedness	0.561829	0.335232	0.00299314
Cardiac_Fibroblasts_Atrial	basal_vs_oxLDL	Schizophrenia	1.02887	0.640728	0.00572078
Cardiac_Fibroblasts_Atrial	basal_vs_hg	CAD	1.69208	0.00127133	1.13512e-05
Cardiac_Fibroblasts_Atrial	basal_vs_hg	Ischemic Stroke	1.25678	0.100921	0.000901077
Cardiac_Fibroblasts_Atrial	basal_vs_hg	Total Cholesterol	1.39981	0.00794639	7.09499e-05
Cardiac_Fibroblasts_Atrial	basal_vs_hg	Triglycerides	1.15805	0.826315	0.00737781
Cardiac_Fibroblasts_Atrial	basal_vs_hg	T2D	1.3537	0.0165803	0.000148038
Cardiac_Fibroblasts_Atrial	basal_vs_hg	Left Handedness	1.12367	0.818405	0.00730719
Cardiac_Fibroblasts_Atrial	basal_vs_hg	Schizophrenia	0.921612	0.159036	0.00141997
Cardiac_Fibroblasts_Atrial	basal_vs_IL6TNFa	CAD	1.66089	6.72662e-05	6.00591e-07
Cardiac_Fibroblasts_Atrial	basal_vs_IL6TNFa	Ischemic Stroke	1.37973	0.0122931	0.00010976
Cardiac_Fibroblasts_Atrial	basal_vs_IL6TNFa	Total Cholesterol	1.41616	0.00129132	1.15296e-05
Cardiac_Fibroblasts_Atrial	basal_vs_IL6TNFa	Triglycerides	1.57458	0.382355	0.00341388
Cardiac_Fibroblasts_Atrial	basal_vs_IL6TNFa	T2D	1.38774	0.0110986	9.90948e-05
Cardiac_Fibroblasts_Atrial	basal_vs_IL6TNFa	Left Handedness	1.50633	0.324764	0.00289968
Cardiac_Fibroblasts_Atrial	basal_vs_IL6TNFa	Schizophrenia	1.05781	0.318711	0.00284563
Cardiac_Fibroblasts_Atrial	basal_vs_IL1a	CAD	1.78938	1.83163e-05	1.63538e-07
Cardiac_Fibroblasts_Atrial	basal_vs_IL1a	Ischemic Stroke	1.22768	0.125322	0.00111895
Cardiac_Fibroblasts_Atrial	basal_vs_IL1a	Total Cholesterol	1.36055	0.00341393	3.04815e-05
Cardiac_Fibroblasts_Atrial	basal_vs_IL1a	Triglycerides	1.06512	0.914443	0.00816467
Cardiac_Fibroblasts_Atrial	basal_vs_IL1a	T2D	1.21553	0.0336802	0.000300716
Cardiac_Fibroblasts_Atrial	basal_vs_IL1a	Left Handedness	1.50633	0.324764	0.00289968
Cardiac_Fibroblasts_Atrial	basal_vs_IL1a	Schizophrenia	1.05781	0.318711	0.00284563
Cardiac_Fibroblasts_Atrial	basal	CAD	1.40493	3.02868e-06	2.70418e-08
Cardiac_Fibroblasts_Atrial	basal	Ischemic Stroke	1.35044	0.00507685	4.5329e-05
Cardiac_Fibroblasts_Atrial	basal	Total Cholesterol	1.33617	0.0145914	0.00013028
Cardiac_Fibroblasts_Atrial	basal	Triglycerides	1.84296	0.140798	0.00125712
Cardiac_Fibroblasts_Atrial	basal	T2D	1.20317	0.0594847	0.000531114
Cardiac_Fibroblasts_Atrial	basal	Left Handedness	0.315126	0.0914445	0.000816469
Cardiac_Fibroblasts_Atrial	basal	Schizophrenia	1.04162	0.423413	0.00378048
Cardiac_Fibroblasts_Atrial	basal	Schizophrenia	1.04162	0.423413	0.00378048
Supp Fig 1b Supplementary Table: Stratified Heritability Enrichment (sLDSC) of Endothelial Coronary Artery DEG Sets (hg38).
Cell Type	Condition	GWAS Trait	Enrichment Coefficient	Nominal P-Value	Bonferroni Adjusted P-Value
Endothelial_Coronary_Artery	low_serum_vs_oxLDL	CAD	1.5177	7.83707e-06	6.99738e-08
Endothelial_Coronary_Artery	low_serum_vs_oxLDL	Ischemic Stroke	1.29957	0.0410239	0.000366285
Endothelial_Coronary_Artery	low_serum_vs_oxLDL	Total Cholesterol	1.57873	0.000342696	3.05978e-06
Endothelial_Coronary_Artery	low_serum_vs_oxLDL	Triglycerides	1.57065	0.357344	0.00319057
Endothelial_Coronary_Artery	low_serum_vs_oxLDL	T2D	1.33625	0.000871284	7.77932e-06
Endothelial_Coronary_Artery	low_serum_vs_oxLDL	Left Handedness	1.5293	0.302496	0.00270085
Endothelial_Coronary_Artery	low_serum_vs_oxLDL	Schizophrenia	1.20871	0.00118714	1.05995e-05
Endothelial_Coronary_Artery	basal_vs_oxLDL	CAD	1.30863	0.00478435	4.27174e-05
Endothelial_Coronary_Artery	basal_vs_oxLDL	Ischemic Stroke	1.14139	0.323688	0.00289007
Endothelial_Coronary_Artery	basal_vs_oxLDL	Total Cholesterol	1.63351	0.000166669	1.48811e-06
Endothelial_Coronary_Artery	basal_vs_oxLDL	Triglycerides	1.44695	0.499037	0.00445569
Endothelial_Coronary_Artery	basal_vs_oxLDL	T2D	1.34166	0.00935114	8.34923e-05
Endothelial_Coronary_Artery	basal_vs_oxLDL	Left Handedness	1.08433	0.882371	0.00787831
Endothelial_Coronary_Artery	basal_vs_oxLDL	Schizophrenia	1.07815	0.285543	0.00254949
Endothelial_Coronary_Artery	basal_vs_low_serum	CAD	1.5168	0.000116462	1.03984e-06
Endothelial_Coronary_Artery	basal_vs_low_serum	Ischemic Stroke	1.47749	0.00282287	2.52042e-05
Endothelial_Coronary_Artery	basal_vs_low_serum	Total Cholesterol	1.59775	0.000242602	2.16609e-06
Endothelial_Coronary_Artery	basal_vs_low_serum	Triglycerides	1.51582	0.45161	0.00403223
Endothelial_Coronary_Artery	basal_vs_low_serum	T2D	1.24554	0.00766143	6.84056e-05
Endothelial_Coronary_Artery	basal_vs_low_serum	Left Handedness	1.03104	0.952272	0.00850243
Endothelial_Coronary_Artery	basal_vs_low_serum	Schizophrenia	1.11265	0.106953	0.000954942
Endothelial_Coronary_Artery	basal_vs_hg	CAD	1.59222	2.58182e-05	2.3052e-07
Endothelial_Coronary_Artery	basal_vs_hg	Ischemic Stroke	1.52814	0.000910567	8.13006e-06
Endothelial_Coronary_Artery	basal_vs_hg	Total Cholesterol	1.36382	0.00392128	3.50114e-05
Endothelial_Coronary_Artery	basal_vs_hg	Triglycerides	0.208735	0.268064	0.00239343
Endothelial_Coronary_Artery	basal_vs_hg	T2D	1.43083	0.00076499	6.83027e-06
Endothelial_Coronary_Artery	basal_vs_hg	Left Handedness	1.14175	0.785131	0.0070101
Endothelial_Coronary_Artery	basal_vs_hg	Schizophrenia	1.03793	0.531033	0.00474136
Endothelial_Coronary_Artery	basal_vs_IL6TNFa	CAD	1.66164	0.000164383	1.46771e-06
Endothelial_Coronary_Artery	basal_vs_IL6TNFa	Ischemic Stroke	1.4001	0.0151891	0.000135617
Endothelial_Coronary_Artery	basal_vs_IL6TNFa	Total Cholesterol	1.496	0.000353381	3.15519e-06
Endothelial_Coronary_Artery	basal_vs_IL6TNFa	Triglycerides	1.9544	0.14293	0.00127616
Endothelial_Coronary_Artery	basal_vs_IL6TNFa	T2D	1.36868	0.000602962	5.38359e-06
Endothelial_Coronary_Artery	basal_vs_IL6TNFa	Left Handedness	0.637632	0.431907	0.00385631
Endothelial_Coronary_Artery	basal_vs_IL6TNFa	Schizophrenia	1.09315	0.141974	0.00126762
Endothelial_Coronary_Artery	basal	CAD	1.27976	0.00547893	4.8919e-05
Endothelial_Coronary_Artery	basal	Ischemic Stroke	1.31756	0.0101497	9.06226e-05
Endothelial_Coronary_Artery	basal	Total Cholesterol	1.34171	0.0112715	0.000100638
Endothelial_Coronary_Artery	basal	Triglycerides	2.22031	0.0346088	0.000309007
Endothelial_Coronary_Artery	basal	T2D	1.27685	0.0181443	0.000162003
Endothelial_Coronary_Artery	basal	Left Handedness	0.764042	0.569552	0.00508529
Endothelial_Coronary_Artery	basal	Schizophrenia	1.02549	0.587056	0.00524157
Supp Fig 1c Supplementary Table: Stratified Heritability Enrichment (sLDSC) of Pericytes Adipose DEG Sets (hg38).
Cell Type	Condition	GWAS Trait	Enrichment Coefficient	Nominal P-Value	Bonferroni Adjusted P-Value
Pericytes_Adipose	low_serum_vs_oxLDL	CAD	1.66604	0.000956544	8.54057e-06
Pericytes_Adipose	low_serum_vs_oxLDL	Ischemic Stroke	1.47453	0.00522745	4.66737e-05
Pericytes_Adipose	low_serum_vs_oxLDL	Total Cholesterol	1.79754	6.70386e-05	5.98559e-07
Pericytes_Adipose	low_serum_vs_oxLDL	Triglycerides	2.1461	0.147939	0.00132088
Pericytes_Adipose	low_serum_vs_oxLDL	T2D	1.29184	0.0126506	0.000112952
Pericytes_Adipose	low_serum_vs_oxLDL	Left Handedness	0.37467	0.22487	0.00200777
Pericytes_Adipose	low_serum_vs_oxLDL	Schizophrenia	1.14447	0.0386538	0.000345123
Pericytes_Adipose	basal_vs_oxLDL	CAD	1.69805	0.000227776	2.03371e-06
Pericytes_Adipose	basal_vs_oxLDL	Ischemic Stroke	1.5776	8.27656e-05	7.38979e-07
Pericytes_Adipose	basal_vs_oxLDL	Total Cholesterol	1.56207	0.000608242	5.43073e-06
Pericytes_Adipose	basal_vs_oxLDL	Triglycerides	1.78032	0.186467	0.00166489
Pericytes_Adipose	basal_vs_oxLDL	T2D	1.38778	0.00139507	1.2456e-05
Pericytes_Adipose	basal_vs_oxLDL	Left Handedness	1.50064	0.293601	0.00262144
Pericytes_Adipose	basal_vs_oxLDL	Schizophrenia	1.0658	0.264401	0.00236073
Pericytes_Adipose	basal_vs_low_serum	CAD	1.7317	0.000186988	1.66954e-06
Pericytes_Adipose	basal_vs_low_serum	Ischemic Stroke	1.5557	2.62103e-05	2.34021e-07
Pericytes_Adipose	basal_vs_low_serum	Total Cholesterol	1.43214	0.00196813	1.75726e-05
Pericytes_Adipose	basal_vs_low_serum	Triglycerides	2.56843	0.0173745	0.000155129
Pericytes_Adipose	basal_vs_low_serum	T2D	1.38595	0.000227899	2.03481e-06
Pericytes_Adipose	basal_vs_low_serum	Left Handedness	0.807102	0.69279	0.00618562
Pericytes_Adipose	basal_vs_low_serum	Schizophrenia	1.081	0.232246	0.00207363
Pericytes_Adipose	basal_vs_hg	CAD	1.48999	4.41991e-06	3.94635e-08
Pericytes_Adipose	basal_vs_hg	Ischemic Stroke	1.5315	0.000455942	4.07091e-06
Pericytes_Adipose	basal_vs_hg	Total Cholesterol	1.37903	0.00132776	1.1855e-05
Pericytes_Adipose	basal_vs_hg	Triglycerides	1.54929	0.346502	0.00309376
Pericytes_Adipose	basal_vs_hg	T2D	1.24094	0.0210193	0.000187672
Pericytes_Adipose	basal_vs_hg	Left Handedness	1.53804	0.331036	0.00295568
Pericytes_Adipose	basal_vs_hg	Schizophrenia	1.1274	0.0587319	0.000524392
Pericytes_Adipose	basal_vs_IL6TNFa	CAD	1.44221	8.0699e-05	7.20527e-07
Pericytes_Adipose	basal_vs_IL6TNFa	Ischemic Stroke	1.3705	0.0090598	8.0891e-05
Pericytes_Adipose	basal_vs_IL6TNFa	Total Cholesterol	1.40265	0.00926912	8.276e-05
Pericytes_Adipose	basal_vs_IL6TNFa	Triglycerides	0.835054	0.774483	0.00691502
Pericytes_Adipose	basal_vs_IL6TNFa	T2D	1.26261	0.00468378	4.18194e-05
Pericytes_Adipose	basal_vs_IL6TNFa	Left Handedness	1.34948	0.476925	0.00425825
Pericytes_Adipose	basal_vs_IL6TNFa	Schizophrenia	1.06683	0.212118	0.00189391
Pericytes_Adipose	basal_vs_IL1a	CAD	1.63224	0.000279044	2.49147e-06
Pericytes_Adipose	basal_vs_IL1a	Ischemic Stroke	1.30277	0.0407039	0.000363428
Pericytes_Adipose	basal_vs_IL1a	Total Cholesterol	1.32745	0.00811064	7.24164e-05
Pericytes_Adipose	basal_vs_IL1a	Triglycerides	1.32207	0.593161	0.00529608
Pericytes_Adipose	basal_vs_IL1a	T2D	1.26199	0.00189569	1.69258e-05
Pericytes_Adipose	basal_vs_IL1a	Left Handedness	1.12974	0.825608	0.0073715
Pericytes_Adipose	basal_vs_IL1a	Schizophrenia	1.05759	0.319646	0.00285398
Pericytes_Adipose	basal	CAD	1.27788	0.00456285	4.07397e-05
Pericytes_Adipose	basal	Ischemic Stroke	1.29005	0.0171784	0.000153378
Pericytes_Adipose	basal	Total Cholesterol	1.36089	0.00562513	5.02244e-05
Pericytes_Adipose	basal	Triglycerides	2.10953	0.0566389	0.000505704
Pericytes_Adipose	basal	T2D	1.28964	0.0127024	0.000113414
Pericytes_Adipose	basal	Left Handedness	0.806269	0.637412	0.00569118
Pericytes_Adipose	basal	Schizophrenia	1.00749	0.87043	0.00777169

## Sheet: S4
Table S4.	Differential H3k27ac peaks within the 9p21 locus for 4 vascular cell lines, vascular fibroblasts, smooth muscle cells, endothelial cells, and adipose pericytes. Differential peaks were calculated using DiffBind, with a genome-wide significance level of FDR=0.05.
Data plotted in Fig. 1F-G, Fog. S2H-S21
seqnames	start	end	width	strand	Conc	Conc_stim	Conc_basal	Fold	p.value	FDR	near	stim	celltype	log10FDR	p.signif
chr9	22079968	22080368	401	*	4.65711	3.26241	5.35281	-1.67248	8.22e-07	0.000100213	E1	high_glucose	CFB_atrial	3	sig
chr9	22080042	22080442	401	*	6.33702	6.76329	5.72934	1.01235	5.77e-07	5.43e-06	E1	il6-tnfalpha	CFB_atrial	5	sig
chr9	22097898	22098298	401	*	3.1295	3.66541	2.26738	1.2619	0.00921633	0.0233183	E4	il6-tnfalpha	CFB_atrial	1	sig
chr9	22107638	22108038	401	*	4.28457	3.57439	4.75836	-1.13714	0.0020868	0.00682372	E6	il6-tnfalpha	CFB_atrial	2	sig
chr9	22112416	22112816	401	*	4.17896	4.647	3.48179	1.10458	0.00132812	0.00465769	E8	il6-tnfalpha	CFB_atrial	2	sig
chr9	22117253	22117653	401	*	4.59379	4.93741	4.14185	0.767247	0.00729177	0.0193053	E9	il6-tnfalpha	CFB_atrial	1	sig
chr9	22129269	22129669	401	*	5.10436	2.86613	5.94275	-2.89316	7.39e-13	1.98e-11	E12	il6-tnfalpha	CFB_atrial	10	sig
chr9	22112488	22112888	401	*	4.44488	4.93046	3.70756	1.08678	0.00098211	0.00607157	E8	il1alpha	CFB_atrial	2	sig
chr9	22117289	22117689	401	*	4.471	4.83403	3.98474	0.802892	0.00669058	0.0263806	E9	il1alpha	CFB_atrial	1	sig
chr9	22129293	22129693	401	*	4.99138	3.07982	5.78564	-2.57438	1.65e-09	1.09e-07	E12	il1alpha	CFB_atrial	6	sig
chr9	22079932	22080332	401	*	4.41202	2.38158	5.22367	-2.35399	3.59e-09	7.03e-07	E1	oxldl	CFB_atrial	6	sig
chr9	22084465	22084865	401	*	4.62373	4.17922	4.96306	-0.783739	0.00545086	0.0366203	E3	oxldl	CFB_atrial	1	sig
chr9	22103366	22103766	401	*	4.15627	3.02183	4.78339	-1.61827	2.76e-06	0.000158185	E5	oxldl	CFB_atrial	3	sig
chr9	22107281	22107681	401	*	4.08844	3.46135	4.5241	-0.936885	0.00346383	0.0270934	E6	oxldl	CFB_atrial	1	sig
chr9	22129296	22129696	401	*	4.75276	2.59134	5.58177	-2.78538	9.63e-10	2.3e-07	E12	oxldl	CFB_atrial	6	sig
chr9	22080031	22080431	401	*	4.58331	3.82072	5.07957	-1.04538	0.000517846	0.0083328	E1	low_serum	CFB_atrial	2	sig
chr9	22129090	22129490	401	*	4.66037	3.54075	5.2831	-1.46584	0.000318319	0.00599147	E12	low_serum	CFB_atrial	2	sig
chr9	22103211	22103611	401	*	3.93162	2.90095	4.52666	-1.34795	0.000296813	0.00963003	E5	oxldl_ls	CFB_atrial	2	sig
chr9	22117385	22117785	401	*	5.69766	6.0821	5.17201	0.874202	4.53e-06	0.000254058	E9	high_glucose	endothelial_CA	3	sig
chr9	22128314	22128714	401	*	3.35234	4.10086	1.70817	1.92871	5.13e-06	0.00027511	E11	high_glucose	endothelial_CA	3	sig
chr9	22119623	22120023	401	*	3.00345	1.92429	3.61387	-1.68827	0.00113674	0.00704515	E9	il6-tnfalpha	endothelial_CA	2	sig
chr9	22119623	22120023	401	*	2.72163	0.842258	3.5109	-1.44608	0.00181491	0.0293812	E9	il1alpha	endothelial_CA	1	sig
chr9	22080011	22080411	401	*	3.63918	4.51642	1.02349	2.83718	8.35e-08	4.05e-06	E1	il6-tnfalpha	peri_adipose	5	sig
chr9	22111832	22112232	401	*	3.20815	3.84547	2.03864	1.35919	0.000688338	0.00739834	E8	il6-tnfalpha	peri_adipose	2	sig
chr9	22103288	22103688	401	*	3.88172	3.06031	4.40188	-1.13687	0.00026023	0.00316878	E5	il1alpha	peri_adipose	2	sig
chr9	22117306	22117706	401	*	4.5912	4.16845	4.91774	-0.673381	0.00693775	0.0379953	E9	il1alpha	peri_adipose	1	sig
chr9	22103251	22103651	401	*	3.75876	3.17286	4.17426	-0.871373	0.00634114	0.0378574	E5	oxldl	peri_adipose	1	sig
chr9	22112119	22112519	401	*	2.86239	3.45677	1.83377	1.08071	0.00697836	0.0434476	E8	low_serum	peri_adipose	1	sig
chr9	22080255	22080655	401	*	3.48416	2.47229	4.07306	-1.25735	0.00155532	0.00896211	E1	high_glucose	vsmc_PA	2	sig
chr9	22117428	22117828	401	*	5.86218	6.31634	5.19565	1.08981	4.16e-09	1.25e-07	E9	high_glucose	vsmc_PA	6	sig
chr9	22080231	22080631	401	*	5.68404	6.4311	4.04753	2.38162	4.32e-20	3.5e-18	E1	il6-tnfalpha	vsmc_PA	17	sig
chr9	22117624	22118024	401	*	5.9537	6.57756	4.83031	1.58666	1.64e-14	7.27e-13	E9	il6-tnfalpha	vsmc_PA	12	sig
chr9	22080240	22080640	401	*	5.45141	6.13235	4.11799	2.02067	2.39e-15	1.12e-13	E1	il1alpha	vsmc_PA	12	sig
chr9	22111325	22111725	401	*	3.54976	4.14187	2.52809	1.16845	0.00434659	0.0177051	E8	il1alpha	vsmc_PA	1	sig
chr9	22117642	22118042	401	*	5.75494	6.26429	4.96055	1.14977	3.9e-07	6.05e-06	E9	il1alpha	vsmc_PA	5	sig
chr9	22105253	22105653	401	*	1.6475	0	2.6475	-1.70669	0.0038789	0.0272417	E5	oxldl	vsmc_PA	1	sig
chr9	22104010	22104410	401	*	4.28105	4.84007	3.35618	1.26222	0.000132742	0.00105899	E5	low_serum	vsmc_PA	2	sig
chr9	22111330	22111730	401	*	3.71906	4.36988	2.50127	1.37741	0.000403539	0.00266341	E8	low_serum	vsmc_PA	2	sig
chr9	22117613	22118013	401	*	5.98174	6.61315	4.83267	1.61914	3.63e-16	1.87e-14	E9	low_serum	vsmc_PA	13	sig
chr9	22117522	22117922	401	*	5.64027	5.1193	6.02221	-0.755558	0.00117818	0.0186483	E9	oxldl_ls	vsmc_PA	1	sig

## Sheet: S5
Table S5.	Potentially cis-regulated target genes within the 9p21 TAD, gene function, and distance from each gene TSS to the locus.
sn	Gene	Full name	Strand	Distanceof TSS from tag SNP rs4977574 (kb)	Function	Reference
1	CDKN2B	Cyclin Dependent Kinase Inhibitor 2B	-	35.6	Cell cycle regulation, cellular senescence, Tumor suppression	PMID: 17055429
2	CDKN2B-AS1 (ANRIL)	CDKN2B Antisense RNA 1, ANRIL (Antisense Noncoding RNA in the INK4 Locus)	+	67.1	Modulates chromatin state, epigenetic regulation and cell cycle	PMID: 22652747
3	CDKN2A	Cyclin Dependent Kinase Inhibitor 2A	-	95.2	Cell cycle regulation, cellular senescence, Tumor suppression	PMID: 15516983
4	MTAP	Methylthioadenosine Phosphorylase	+	269	Amino acid homeostasis, polyamine metabolism, cell proliferation and survival	PMID: 27696134
5	DMRTA1	Doublesex And Mab-3 Related Transcription Factor A1	+	561.4	Transcriptional regulation, sex specific developemental pathway	PMID: 30361047
6	MIR31HG	MIR31 Host gene (lncRNA)	-	586.5	Chromatin modifying complex, cell proliferation and migration, inflammatory responses	PMID: 29954300, PMID: 29750397

## Sheet: S6
Table S6.	CRISPRi-MAC-Seq 9p21 library screen structure. The library contains 417 guides, including locus-targeting controls, scrambled controls, TSS, enhancer, and SNP-targeting guides. This table included guide position, sequence, the target the guide was designed for, and an additional column to note enhancer overlap of SNP-associated guides.
	guide_name	target	position	sequeunce	feature
1	MTAP_1	MTAP	21802658	GCTGTGCCAACCTCACTGCG	MTAP
2	MTAP_2	MTAP	21802680	CCAAGCGAGCCACAGAGCGG	MTAP
3	MTAP_3	MTAP	21802682	TTGGCACAGCCACCGCTCTG	MTAP
4	MTAP_4	MTAP	21802713	TCTGCAGTGGGCGAGCGCTC	MTAP
5	CDKN2A-DT_1	CDKN2A-DT	21967193	GAGGTGCAGTGCTCCAGCAC	None
6	CDKN2A-DT_2	CDKN2A-DT	21967195	CACGCTGCCTCATCCCGTGC	None
7	CDKN2A-DT_3	CDKN2A-DT	21967199	CAGTGCTCCAGCACGGGATG	None
8	CDKN2A-DT_4	CDKN2A-DT	21967236	ACGCGGCTCAGACTTCACTG	None
9	CDKN2A_1	CDKN2A	21994325	GCGGCGAGAACATGGTGCGC	CDKN2A
10	CDKN2A_2	CDKN2A	21994333	CCCTGGAGGCGGCGAGAACA	CDKN2A
11	CDKN2A_3	CDKN2A	21994344	GCCGAGCTCGGCCCTGGAGG	CDKN2A
12	CDKN2A_4	CDKN2A	21994350	GCGGCTGCCGAGCTCGGCCC	CDKN2A
13	CDKN2B-AS1_1	CDKN2B-AS1	21994818	TCACCTGACACGGCCCTACC	CDKN2B.AS1
14	CDKN2B-AS1_2	CDKN2B-AS1	21994821	GGAGCGCGGCTGTTCCTGGT	CDKN2B.AS1
15	CDKN2B-AS1_3	CDKN2B-AS1	21994837	CAGGAACAGCCGCGCTCCCG	CDKN2B.AS1
16	CDKN2B-AS1_4	CDKN2B-AS1	21994843	GCGAGCAGCACCAGAATCCG	CDKN2B.AS1
17	CDKN2B_1	CDKN2B	22009242	AGCCGAGCTCAAAGCCGCTC	CDKN2B
18	CDKN2B_2	CDKN2B	22009245	TCCGCACCCTGCGGCCAGAG	CDKN2B
19	CDKN2B_3	CDKN2B	22009250	TCAAAGCCGCTCTGGCCGCA	CDKN2B
20	CDKN2B_4	CDKN2B	22009266	CGCAGGGTGCGGACGCGTCG	CDKN2B
21	E1_1	E1	22079565	GGGTGTGCTGGGTCCTGTCC	E1
22	E1_2	E1	22079618	GAGGCTTATCGGAATGTTTG	E1
23	E1_3	E1	22079750	AGGTGAATGTCGATCAAGGA	E1
24	E1_4	E1	22080045	GGCTTCATTGAGACTGGTGT	E1
25	E1_5	E1	22080149	TGCACAGAGCCAGCCAAACT	E1
26	E1_6	E1	22080183	CTTTCACACATAAACAGGGC	E1
27	E1_7	E1	22080201	TGTTTATGTGTGAAAGGATT	E1
28	E1_8	E1	22080218	GCAACATTACCAAACAGCTT	E1
29	E1_9	E1	22080219	TGCAACATTACCAAACAGCT	E1
30	E1_10	E1	22080286	GTTTCTGTTCCAAAATACTT	E1
31	E1_11	E1	22080393	CTCAGAATCTTTAGCTCAGA	E1
32	E1_12	E1	22080465	CTGTTCACAATACACTGTGG	E1
33	E1_13	E1	22080490	CAGCGGGGGCAGCCCTATTT	E1
34	E1_14	E1	22080746	GCAAAACCTTTAAAACTTAA	E1
35	rs10116277_1	rs10116277	22081359	TCTAGAATCGATTCTTGGGG	None
36	rs10116277_2	rs10116277	22081380	GGTTATTTACTTTGAAGTGA	None
37	rs10116277_3	rs10116277	22081392	TGAAGTGATGGACAGAGTGT	None
38	rs6475606_1	rs6475606	22081828	ACTGAGTGTCCATTAAGGAT	None
39	rs6475606_2	rs6475606	22081830	ACATGGCACCCAATCCTTAA	None
40	rs6475606_3	rs6475606	22081833	CTTTCACTGAGTGTCCATTA	None
41	rs6475606_4	rs6475606	22081848	AATGGACACTCAGTGAAAGC	None
42	E2_1	E2	22083220	CTTGCTCAAGGCTATAGACC	E2
43	E2_2	E2	22083227	TCCCTGCTTTGCTAATTACC	E2
44	E2_3	E2	22083292	TGGGTTTAGATAAATGGATC	E2
45	E2_4	E2	22083306	TGGATCTGGAAGCACTGGGA	E2
46	E2_5	E2	22083318	CACTGGGAAGGATGAATTAA	E2
47	E2_6	E2	22083319	ACTGGGAAGGATGAATTAAT	E2
48	E2_7	E2	22083332	AATTAATGGGATGGAGTGCA	E2
49	E2_8	E2	22083333	ATTAATGGGATGGAGTGCAG	E2
50	E2_9	E2	22083422	TACCGCTGGGACAGAGAGGA	E2
51	E2_10	E2	22083479	ACTGGCTACTCATTGAGATT	E2
52	E2_11	E2	22083501	TGAGTAGCCAGTTCTCATGG	E2
53	E2_12	E2	22083568	ATATTCTGAATCAGAATCTC	E2
54	E2_13	E2	22083580	AGAATCTCTGGAATACAACT	E2
55	E2_14	E2	22083602	GTATTCTTATAAAGCACCCT	E2
56	rs1537370_1	rs1537370	22084276	TTCACAAAAGGGCTGTTCCT	None
57	rs1537370_2	rs1537370	22084281	AAAAGGGCTGTTCCTAGGTC	None
58	rs1537370_3	rs1537370	22084282	GAAGTTGTCATGCCTGACCT	None
59	E3_1	E3	22084471	AGGCCAATACTCTGCTCCCT	E3
60	E3_2	E3	22084627	TATGCCCCACAAAACAATTT	E3
61	E3_3	E3	22084800	TAGGGCTGTGAAAAATGCAC	E3
62	E3_4	E3	22084977	GGGTTGCCTGAGTTGTCGTC	E3
63	E3_5	E3	22085104	TGATAATCCCCAATAAACTG	E3
64	E3_6	E3	22085325	GGAATGCACTTGGCAGGGTG	E3
65	E3_7	E3	22085364	GCTAGGTCCTTGGGATAAAC	E3
66	E3_8	E3	22085373	GTAGGTGTGGCTAGGTCCTT	E3
67	E3_9	E3	22085381	AACAAGATGTAGGTGTGGCT	E3
68	E3_10	E3	22085409	CTTGTTCTGGCCCCACACCA	E3
69	E3_12	E3	22085532	CAAGACCACCCTGGCTAACA	E3
70	E3_13	E3	22085586	AATTAGCCAGGTGTGGTGGC	E3
71	rs1970112_1	rs1970112	22085598	CCGAGTACCTGGGACTACAG	E3
72	rs1970112_2	rs1970112	22085599	CCCGAGTACCTGGGACTACA	E3
73	rs1970112_3	rs1970112	22085600	TCCCGAGTACCTGGGACTAC	E3
74	rs1970112_4	rs1970112	22085602	TGGCGGGCCCCTGTAGTCCC	E3
75	rs10738607_1	rs10738607	22088106	CAGTGACTTCTAAAATCATC	None
76	rs10738607_2	rs10738607	22088122	TTTCCCCTTGGAGGTGACTT	None
77	rs10738606_2	rs10738606	22088126	TGGTGTGCTCTGTTTCCCCT	None
78	rs10738607_4	rs10738606	22088129	TGTGCTCTGTTTCCCCTTGG	None
79	rs10738607_5	rs10738607	22088130	AGGCCTAAGTCACCTCCAAG	None
80	rs10738607_8	rs10738607	22088146	CCTTGGAGGTGACTTAGGCC	None
81	rs10738607_7	rs10738607	22088146	CCAGGCCTAAGTCACCTCCA	None
82	rs10738607_6	rs10738607	22088149	CAGGCCTAAGTCACCTCCAA	None
83	rs10757272_1	rs10757272	22088230	TTCATAATCCCAGCAATCGA	None
84	rs10757272_2	rs10757272	22088232	AGCAATCAGCCTTCGATTGC	None
85	rs10757272_3	rs10757272	22088233	GCAATCAGCCTTCGATTGCT	None
86	rs10757272_4	rs10757272	22088244	TCGATTGCTGGGATTATGAA	None
87	rs9644860_1	rs9644860	22090579	AAAAATTGCTCATCATCACT	None
88	rs9644860_3	rs9644860	22090655	CCCCATCAAAAAGTGGGTGA	None
89	rs9644860_4	rs9644860	22090661	AAACAGCCCCATCAAAAAGT	None
90	rs2210538_1	rs2210538	22092228	AAAAATCTTCAATAAAATAC	None
91	rs2210538_2	rs2210538	22092265	TCGATGTTCGTCAGGGATAT	None
92	rs2210538_3	rs2210538	22092308	GTTGTGTCTCTGCCAGGCTT	None
93	rs2210538_4	rs2210538	22092309	ATCATCCTGATACCAAAGCC	None
94	rs141014318_1	rs141014318	22092946	ACTAAATGCCCACAAGAGAA	None
95	rs141014318_2	rs141014318	22092948	ATCTTTGCTCCTTTCTCTTG	None
96	rs141014318_3	rs141014318	22092949	TCTTTGCTCCTTTCTCTTGT	None
97	rs141014318_4	rs141014318	22092980	CATTCAAAGCAGTGTGTAGA	None
98	rs4977757_1	rs4977757	22094310	TCTTGGAGTTGCTCTTCTTG	None
99	rs4977757_2	rs4977757	22094323	CTTCTTGAGGAGTATCTTTG	None
100	rs4977757_3	rs4977757	22094349	GCAGGCCAACATTCAAATTC	None
101	rs4977757_4	rs4977757	22094355	TATTTCCTGAATTTGAATGT	None
102	rs10738608_1	rs10738608	22094767	AAACTACTCCAAGCTAAAGG	None
103	rs10738608_2	rs10738608	22094770	ATCAAACTACTCCAAGCTAA	None
104	rs10738608_3	rs10738608	22094770	TCGAACTTCCTCCTTTAGCT	None
105	rs10738608_4	rs10738608	22094833	AGCAATGGAACAAAGCTGGA	None
106	rs10738608_5	rs10738608	22094854	CACCAGCAATGGAACAAAGC	None
107	rs10757274_1	rs10757274	22096031	CAGCTTAGATTTGACCCACG	None
108	rs10757274_2	rs10757274	22096032	TCAGCTTAGATTTGACCCAC	None
109	rs10757274_4	rs10757274	22096080	TTGAAATTCACTAGATAGAT	None
110	E4_1	E4	22097636	ACCTGAGCCACAACCCTAAA	E4
111	E4_2	E4	22097684	ATATTGTCCTTTAAAGGTGA	E4
112	E4_3	E4	22097723	CCATTCATGTGATAAAAAGC	E4
113	E4_4	E4	22097730	TGTGATAAAAAGCAGGTAGC	E4
114	E4_5	E4	22097790	TTATACTGCCTTGAGATTAG	E4
115	E4_6	E4	22097803	TCTAATCTCAAGGCAGTATA	E4
116	E4_7	E4	22097841	GGGTCAAAGAAATTGCAACA	E4
117	E4_8	E4	22097855	TGTTGCAATTTCTTTGACCC	E4
118	E4_9	E4	22097869	TGACCCTGGCCTGATATAAA	E4
119	E4_10	E4	22097878	CCTGATATAAAAGGCAAACT	E4
120	E4_11	E4	22097935	GTTCCCTTTAGAAAGACTTG	E4
121	E4_12	E4	22098017	CAAGGAGACAAGTATGTGGA	E4
122	rs4977574_1	rs4977574	22098545	TCAGTAGCATGTTTGCTTTC	None
123	rs4977574_2	rs4977574	22098546	CAGTAGCATGTTTGCTTTCA	None
124	rs2891168_1	rs4977574	22098573	TCAAATGCATTCTATAGCAC	None
125	rs2891168_2	rs2891168	22098610	CTAACAAAAGATGTCCTGTT	None
126	rs2891168_3	rs2891168	22098613	ACAGAGTTGGTGTTCCAAAC	None
127	rs2891168_4	rs2891168	22098626	TGAAGTAACTGATACAGAGT	None
128	rs2891168_5	rs2891168	22098686	ACCTAAAAGGGCTTGCTGAA	None
129	rs1537371_1	rs1537371	22099549	GGAATGAATCTTACAATCAA	None
130	rs1537371_2	rs1537371	22099568	ATGGCATGTTATAATTTCAT	None
131	rs1537371_3	rs1537371	22099590	GCAGCATTATTTGTCTCTTA	None
132	rs1537371_4	rs1537371	22099591	CAGCATTATTTGTCTCTTAA	None
133	rs1556516_1	rs1556516	22100171	TTATTGAGGTATAACTTCCA	None
134	rs1556516_2	rs1556516	22100177	AAATGGGTGAAATTATACCG	None
135	rs1556516_3	rs1556516	22100193	TGAATTCATGCACTTAAAAT	None
136	rs7859727_1	rs7859727	22102132	CAGTTACCATGAGCCCAATA	None
137	rs7859727_2	rs7859727	22102137	ATTTGGCCGTATTGGGCTCA	None
138	rs7859727_3	rs7859727	22102163	CTGAGATGCATCTGAATGAC	None
139	rs7859727_4	rs7859727	22102179	AGAGCAAATGTGCAATTCAA	None
140	E5_1	E5	22102343	ACCTACATGATTCTGTGTAA	E5
141	rs1537373_1	rs1537373	22103340	TTTCTGGAGCTTGGCTATTG	E5
142	rs1537373_5	rs1537373	22103350	GAGAAGTCCAGCCAGGAGGT	E5
143	rs1537373_4	rs1537373	22103363	CATTGAGAAGTCCAGCCAGG	E5
144	E5_3	rs1537373	22103363	CCTCTGACCAACCTCCTGGC	E5
145	E5_4	E5	22103432	GAATGCCAGGCACTTCTCTC	E5
146	E5_5	E5	22103513	GGCAGCATTCTCGAACGATG	E5
147	E5_6	E5	22103534	TGGCATCACATCTTCTGATT	E5
148	rs1333042_1	rs1333042	22103810	GGGACATACCAAACACTAAC	E5
149	rs1333042_3	rs1333042	22103819	CAAACACTAACAGGCACATT	E5
150	rs1333042_4	rs1333042	22103820	AAACACTAACAGGCACATTG	E5
151	E5_7	E5	22103920	CTCACAAGCTACAGATATGC	E5
152	E5_8	E5	22104384	GCCATCTGGTTTGGATTGTC	E5
153	E5_9	E5	22104608	TGCTGGGTATAAGAAGTTAA	E5
154	E5_11	E5	22105072	TCTTCAAATTGGTGAGTAGG	E5
155	E5_12	E5	22105165	GAGGGTATGTGTATACTGGC	E5
156	E5_13	E5	22105384	TTTGCAAGTTGTGCAGCACT	E5
157	E5_14	E5	22105448	CTGCATGATTGCATGAAGCG	E5
158	E5_15	E5	22105592	ATGTCTGAAAAGAGAGACTC	E5
159	rs7859362_1	rs7859362	22105944	TCCGGCCTGGGCGACAGAGC	None
160	rs7859362_2	rs7859362	22105950	AGACTCCAGCTCTGTCGCCC	None
161	rs7859362_3	rs7859362	22105954	TCCAGCTCTGTCGCCCAGGC	None
162	rs7859362_4	rs7859362	22105956	GTGCCATTGCACTCCGGCCT	None
163	rs10757275_1	rs10757275	22106220	TCCTGAGTAGCTGGGAGTAC	None
164	rs10757275_2	rs10757275	22106238	CAAAAATTAACCTGGCATGG	None
165	rs10757275_3	rs10757275	22106239	CAGGCACACGCCACCATGCC	None
166	rs10757275_4	rs10757275	22106241	ATACAAAAATTAACCTGGCA	None
167	rs6475609_1	rs6475609	22106268	TTTGTATTCTTAGTAAAGAT	None
168	rs6475609_2	rs6475609	22106269	TTGTATTCTTAGTAAAGATA	None
169	rs6475609_3	rs6475609	22106283	AAGATAGGGTTTCAGCATGT	None
170	rs6475609_4	rs6475609	22106288	AGGGTTTCAGCATGTTGGCC	None
171	rs1333043_5	rs1333043	22106694	CATAACTGGGGAAGGAGAAG	None
172	rs1333043_1	rs1333043	22106722	AAGGAGAAGGGGCCAGTTTG	None
173	rs1333043_3	rs1333043	22106723	AAAAAAGCATTCCCACAAAC	None
174	rs1333043_2	rs1333043	22106723	AGGAGAAGGGGCCAGTTTGT	None
175	rs1333043_4	rs1333043	22106754	TTTAGTTATTAATAGTAAGG	None
176	E6_1	E6	22106991	GTCCTATCAGAAACTGTACT	E6
177	E6_2	E6	22107107	ATGGAGTGCAGATCAGATGC	E6
178	E6_3	E6	22107195	TATTGAAGACATCAGTAGTG	E6
179	E6_4	E6	22107312	TCAACTCTGAGTGCAGGCAC	E6
180	E6_5	E6	22107343	TTATTACCCAGGGCTCTAAG	E6
181	E6_6	E6	22107400	GACTGAGAGTGCAAAGGCTT	E6
182	E6_8	E6	22107522	GTGGGAAAGGAAGCTCAGCT	E6
183	E6_9	E6	22107605	GTGATTGTTCCTTCCACATC	E6
184	E6_10	E6	22107607	CCGCTCCAAGGCCCCTGATG	E6
185	E6_11	E6	22107619	GCTTTAGGTCATCCGCTCCA	E6
186	E6_12	E6	22107666	TGTATGGTTGCAGTGCTGGG	E6
187	E6_13	E6	22107759	AAGAGATTAGTGTCATGATG	E6
188	E6_14	E6	22107958	TTAACTTTCCCATTGACGGC	E6
189	E7_2	E7	22108418	TGGTGAGATCGGGCACGTTC	E7
190	E7_3	E7	22108467	TTAAATACTGGTACAGCTGA	E7
191	E7_4	E7	22108588	CAAACATGGAGGCTTAATCT	E7
192	E7_6	E7	22109058	CCAGAAGAAAAATTCTCTTA	E7
193	E7_7	E7	22109148	TGCAAAACACTTTCATTCCT	E7
194	E7_8	E7	22109209	TATGGCTGAACTCTTGAACC	E7
195	E7_9	E7	22109227	GATAGGGAAAGTAGGTATTA	E7
196	E7_10	E7	22109235	AGCCAGCTGATAGGGAAAGT	E7
197	E7_11	E7	22109625	GTATTCGATGCTGGTGATGG	E7
198	E7_12	E7	22109642	TGGAGGTAAGAGTGTGATAG	E7
199	E7_13	E7	22109795	TTATTGTGGGGAACCTAAAG	E7
200	rs1412834_1	rs1412834	22110121	TTTATGAATAGACCCTAGTT	None
201	rs1412834_2	rs1412834	22110122	ATTTCAAACTATCCTAACTA	None
202	rs1412834_3	rs1412834	22110123	TATTTCAAACTATCCTAACT	None
203	rs1412834_4	rs1412834	22110156	CTTAGAAGAGAGAATAATAG	None
204	rs148322588_1	rs148322588	22111506	CAAGAGAATGAGTTCATACT	None
205	rs148322588_2	rs148322588	22111583	GGAAAAATGTCACATATATA	E8
206	rs148322588_3	rs148322588	22111604	ATTTCTACTCATATTCCTAA	E8
207	rs148322588_4	rs148322588	22111626	ATGAGTAGAAATAGAAAGAC	E8
208	E8_1	E8	22111699	TAAATGCATTTATAAGTGTT	E8
209	E8_2	E8	22111802	ATGTGACACTGACAAATTAT	E8
210	E8_3	E8	22111862	TTTGTATGAACAAACCATTT	E8
211	E8_4	E8	22112127	AAACTCATCTTGAACTACCA	E8
212	E8_5	E8	22112167	TGGTTAATGGAATTCCAGAA	E8
213	E8_6	E8	22112170	TTTGATTGTTCAGTCCTTTC	E8
214	rs7341786_1	rs7341786	22112216	CTCTAGAACAGCCAAAACAA	E8
215	E8_7	E8	22112232	AGTGGTTTAACCCCTTGTTT	E8
216	rs7341786_2	rs7341786	22112233	TCTAGAACAGCCAAAACAAG	E8
217	rs7341786_3	rs7341786	22112249	CAAGGGGTTAAACCACTGCG	E8
218	rs7341786_5	rs7341786	22112250	AAGGGGTTAAACCACTGCGA	E8
219	rs7341786_4	rs7341786	22112250	TGGAGAGAGATCCCTCGCAG	E8
220	E8_9	E8	22112270	AGAAAAGCCTGAGCAAGAGT	E8
221	E8_10	E8	22112368	TGTTGTAGAACGTAGAACTC	E8
222	E8_11	E8	22112369	ATGTTGTAGAACGTAGAACT	E8
223	rs7341791_1	rs7341791	22112395	ATAAGTTAATCTCTCACCAG	E8
224	rs7341791_2	rs7341791	22112408	ACTGGTGAGAGATTAACTTA	E8
225	rs7341791_4	rs7341791	22112440	TGAAAAGTCAAAAATTACCT	E8
226	E8_12	E8	22112483	TTGGAGATGTTGCCCATCTC	E8
227	rs10511701_1	rs10511701	22112557	TGGAATCACTTGGTTTGACT	E8
228	rs10511701_2	rs10511701	22112581	GAAGACCATTCTCAAAACAA	E8
229	E8_13	E8	22112600	AAGGAAGTGCAATTTATAGA	E8
230	rs10511701_4	rs10511701	22112612	TTTATAGAAGGTAGTAGAAT	E8
231	rs10733376_1	rs10733376	22114454	GAGAGGTACATAGAGGAGCC	None
232	rs10733376_2	rs10733376	22114455	AGAGGTACATAGAGGAGCCT	None
233	rs10733376_3	rs10733376	22114461	AGTAGCCACACAGTCTGCCC	None
234	rs10738609_1	rs10738609	22114496	TGTAAGACTCATCCCCATGA	None
235	rs10738609_2	rs10738609	22114497	CCTCTCCTTTCTCCTTCATG	None
236	rs10738609_3	rs10738609	22114498	TCCTCTCCTTTCTCCTTCAT	None
237	rs10738609_4	rs10738609	22114499	TTCCTCTCCTTTCTCCTTCA	None
238	rs2383206_1	rs2383206	22115011	ATACTACAATAACATTTCTA	None
239	rs2383206_2	rs2383206	22115033	TTATTGTAGTATTTGCAAGA	None
240	rs2383206_3	rs2383206	22115045	AGATGGGGGGTTCAGGATTC	None
241	rs2383206_4	rs2383206	22115052	TCATTGAAGATGGGGGGTTC	None
242	rs944797_1	rs944797	22115283	TACTTTCAAGGAGGGAAGAC	None
243	rs944797_2	rs944797	22115284	ACTTTCAAGGAGGGAAGACT	None
244	rs944797_3	rs944797	22115285	CTTTCAAGGAGGGAAGACTG	None
245	rs944797_4	rs944797	22115289	CAAGGAGGGAAGACTGGGGA	None
246	rs1004638_2	rs1004638	22115600	GAGGAAACACTCTGGAACTA	None
247	rs1004638_3	rs1004638	22115601	AGAGGAAACACTCTGGAACT	None
248	rs1004638_4	rs1004638	22115608	ACCCAAGAGAGGAAACACTC	None
249	rs1537375_6	rs1537375	22115925	AGGAGTAAAAAATGGTCCCA	E9
250	rs2383207_1	rs2383207	22115936	ATCCGAACAGGAGTAAAAAA	E9
251	rs2383207_2	rs2383207	22115948	TTAGCTGAAGGGATCCGAAC	E9
252	rs2383207_3	rs2383207	22115959	AATAATCATGCTTAGCTGAA	E9
253	rs2383207_4	E9	22115960	AAATAATCATGCTTAGCTGA	E9
254	rs1537374_1	rs1537374	22116034	AGCATACACTCTAATTTATT	E9
255	rs1537374_2	rs1537374	22116035	GAGCATACACTCTAATTTAT	E9
256	rs1537374_3	rs1537375	22116084	TCTTTATCTCTTTCCAAAAT	E9
257	rs1537375_3	rs1537374	22116086	AATGTCATTTGATCCAATTT	E9
258	E9_2	E9	22116099	AAAATTGGATCAAATGACAT	E9
259	rs1537375_5	rs1537375	22116179	GCAATGTGTGATGAGACACA	E9
260	rs1537376_1	rs1537376	22116218	AAACAGATATACATATCATG	E9
261	rs1537376_2	rs1537376	22116219	CAAACAGATATACATATCAT	E9
262	rs1537376_3	rs1537376	22116220	TCAAACAGATATACATATCA	E9
263	rs1537376_4	rs1537376	22116242	CTCAAACGGTGTATATCAAA	E9
264	rs1537376_5	rs1537376	22116244	ATCTGTTTGATATACTCAAA	E9
265	E9_3	E9	22116651	ACAGAGAACTTGAGACAACT	E9
266	E9_4	E9	22116693	CAAAGCCAATGTGGGACCAC	E9
267	E9_5	E9	22116758	AATGTCTTTCCATGACCTAT	E9
268	E9_6	E9	22117511	GCAACTCATTTGGAAGCTCG	E9
269	E9_7	E9	22117659	AAGGTCCGAGGAGAGCGGCA	E9
270	E9_8	E9	22117875	TCACAACCAGCATTTGGCAC	E9
271	E9_9	E9	22118017	CTTGCCTAAAACTGCAGGAT	E9
272	E9_10	E9	22118404	CTAAGTGACACCCATTTAGC	E9
273	E9_11	E9	22118511	TCAGTCCTTGGCTTTGGGAA	E9
274	E9_12	E9	22118663	TATTACTTGTACTCCAAGTC	E9
275	E9_13	E9	22118893	ATAGGATTGTTAAATGGATG	E9
276	E9_14	E9	22118936	AAGAAGAAAGTTCTTATTTA	E9
277	E9_15	E9	22118978	ACCATTGTACTTAGGCAATC	E9
278	rs1333045_1	rs1333045	22119159	TGTCTTGTAGGATTATTGTG	E9
279	rs1333045_2	rs1333045	22119171	TACTATATATTATTGCACTT	E9
280	rs1333045_3	rs1333045	22119172	GTACTATATATTATTGCACT	E9
281	rs1333045_4	rs1333045	22119194	AATATATAGTACACTGTGTC	E9
282	E9B_2	E9B	22119358	GAACTTGACTGCCTCTTCAA	E9
283	E9B_1	E9B	22119358	TTATGCTACTTCCTTTGAAG	E9
284	E9B_3	E9B	22119457	GGGCTATAATTCATCAAGTT	E9
285	E9B_4	E9B	22119493	GTGTTGGTGAAAGAGAAATG	E9
286	E9B_5	E9B	22119503	AAGAGAAATGAGGAAGAACA	E9
287	E9B_6	E9B	22119515	GAAGAACAAGGAAGAAAAAA	E9
288	E9B_7	E9B	22119516	AAGAACAAGGAAGAAAAAAA	E9
289	E9B_8	E9B	22119546	TTGTTCCATATAATAAATAT	E9
290	E9B_9	E9B	22119552	CACTGCCAATATTTATTATA	E9
291	E9B_10	E9B	22119599	TTTGTTCTCTATTATACTGT	E9
292	rs10217586_1	rs10217586	22121321	AGCATCAGGATCCTTAAAAG	None
293	rs10217586_2	rs10217586	22121335	ATTACTTTGAGCAAAGCATC	None
294	rs10217586_3	rs10217586	22121391	AAAAACTGTACAAAATTCAT	None
295	rs10217586_4	rs10217586	22121392	AAAACTGTACAAAATTCATA	None
296	rs10738610_1	rs10738610	22123758	ATTTATCTGTGTTGTTCCAG	None
297	rs10738610_2	rs10738610	22123763	TTTGTCCTATTTCTGTCCCC	None
298	rs10738610_3	rs10738610	22123769	TTGTTCCAGGGGACAGAAAT	None
299	rs10738610_4	rs10738610	22123777	GGGGACAGAAATAGGACAAA	None
300	rs7857118_6	rs7857118	22124086	AACTACAAAAAGATTATACA	None
301	rs7857118_1	rs1333046	22124122	CTCAAACAATTTAGAACATT	None
302	rs7857118_2	rs1333046	22124151	ATATATATTTCATTTATAAA	None
303	rs7857118_4	rs1333046	22124179	AAGATTAATTACACTTTCTG	None
304	rs7857118_5	rs7857118	22124215	TTTCTATTTGATGTAAAGTC	None
305	rs7857118_7	rs7857118	22124221	ATAGAAATGGATTAAAATCT	None
306	rs1333047_1	rs1333047	22124366	GCCAATTTGTGGAGTGTCAC	None
307	rs1333047_7	rs1333047	22124397	AAGAGGACAGTTAAGTTAGT	None
308	rs10757278_6	rs10757278	22124419	GAACTGAACTGAGGCCAGAC	None
309	rs10757278_5	rs10757278	22124420	AACTGAACTGAGGCCAGACA	None
310	rs10811656_7	rs10811656	22124426	ACTGAGGCCAGACAGGGCTG	None
311	rs10757278_7	rs10757278	22124430	AGTTAGTTGGAACTGAACTG	None
312	rs10811656_1	rs10757277	22124444	CTGAGGCCAGACAGGGCTGT	None
313	rs10811656_5	rs10811656	22124452	AAGTCAGGGTGTGGTCATTC	None
314	rs1333047_3	rs10757277	22124454	ACAGGGCTGTGGGACAAGTC	None
315	rs10757277_3	rs10757277	22124455	CAGGGCTGTGGGACAAGTCA	None
316	rs10811656_8	rs10811656	22124456	ACTTGTCCCACAGCCCTGTC	None
317	rs10757278_4	rs10757277	22124460	CTGTGGGACAAGTCAGGGTG	None
318	rs10811656_6	rs10811656	22124494	GATTCTGCATCGCTGCTTAC	None
319	rs1333047_6	rs1333047	22124543	TAATATTTGTTTGTTATAAA	None
320	rs10757279_1	rs10757279	22124675	TATCATTCATATTTATTATG	None
321	rs10757279_2	rs10757279	22124684	TATTTATTATGTGGAACTAG	None
322	rs10757279_3	rs10757279	22124693	TGTGGAACTAGAGGTAGTCC	None
323	rs10757279_4	rs10757279	22124700	CACGCTGTTCCCAAGTAGCC	None
324	rs4977575_1	rs4977575	22124729	GCGTGGAGTCTAGCCATGTC	None
325	rs4977575_2	rs4977575	22124730	CGTGGAGTCTAGCCATGTCA	None
326	rs4977575_3	rs4977575	22124731	GACGACTTCTGGCCCTGACA	None
327	E10A_1	rs4977575	22124776	GGCCACACTTGTGTAAACAA	E10
328	E10A_2	E10A	22124785	TACCATTGTTTACACAAGTG	E10
329	E10A_3	E10A	22124797	CCTCACCCTATCTTGAAGGC	E10
330	E10A_4	E10A	22124801	AACACCTCACCCTATCTTGA	E10
331	E10A_5	E10A	22124802	GTGTGGCCTGCCTTCAAGAT	E10
332	E10A_6	E10A	22124803	TGTGGCCTGCCTTCAAGATA	E10
333	E10A_7	E10A	22124808	CCTGCCTTCAAGATAGGGTG	E10
334	E10A_8	E10A	22124830	GCTATAACTCATAAAGCCTG	E10
335	E10A_9	E10A	22124885	TCATTTGCGTGTAGACATTG	E10
336	E10B_1	E10	22124999	GAGAGACTGAGAGAGAAACT	E10
337	E10B_2	E10	22125114	CAAGCAAGATAAAATGGTTT	E10
338	E10B_4	E10	22125141	AGTCATCTAACAAATAAAAT	E10
339	E10_5	E10	22125171	GACTTGGCTATAAATGCCTT	E10
340	E10_6	E10	22125179	TATAAATGCCTTTGGCTATC	E10
341	rs1333048_1	rs1333048	22125294	TGCAAAGATATTTGGAATAT	None
342	rs1333048_2	rs1333048	22125312	GCATGAAGGTCATTCTTTAT	None
343	rs1333048_3	rs1333048	22125326	ATCTCCTCAAAATAGCATGA	None
344	rs1333048_4	rs1333048	22125411	AAGAAGTGTCATACACAAGT	None
345	rs1333049_1	rs1333049	22125481	TTGATCATATGGTTAGTATG	None
346	rs1333049_2	rs1333049	22125518	ATCTTGCTTACCTCTGCGAG	None
347	rs1333049_3	rs1333049	22125519	TGAAAAGCAGCCACTCGCAG	None
348	rs1333049_4	rs1333049	22125535	GCAGAGGTAAGCAAGATATA	None
349	E11_1	E11	22128346	TTCAGTCTTCGTCTATAAAA	E11
350	E11_2	E11	22128417	GCTTTATGCTTCTAGTTGTT	E11
351	E11_4	E11	22128525	TCCCAAACATAATTCACCAC	E11
352	E11_5	E11	22128534	TTCCAGTGGTGAATTATGTT	E11
353	E11_6	E11	22128542	GTGAATTATGTTTGGGAATG	E11
354	E11_7	E11	22128558	CTAACGATGCCATAGCCATA	E11
355	E11_9	E11	22128632	AGTTGAGAGATGCCATGGAA	E11
356	E11_10	E11	22128686	CATGGGGAGAGAAGCTTATG	E11
357	E11_11	E11	22128752	GGGGAGACAAGTAAGGAAGC	E11
358	E11_12	E11	22128753	GGGAGACAAGTAAGGAAGCA	E11
359	E12_1	E12	22129263	TGGTAACAGATTCCACCAAT	E12
360	E12_3	E12	22129337	CAGCATTTCCTCTCTTGTCT	E12
361	E12_4	E12	22129390	TTAACTCCAGATAAATGTCT	E12
362	E12_5	E12	22129412	CACCCCCACCTTCTTATCCT	E12
363	E12_6	E12	22129415	TTCTCACTCCAAGGATAAGA	E12
364	E12_7	E12	22129419	CACTCCAAGGATAAGAAGGT	E12
365	E12_8	E12	22129447	TGGAGTGGTGGTGGTAGTTG	E12
366	E12_10	E12	22129695	GGTAATTTGTTCTTTCAATT	E12
367	E12_11	E12	22129790	TGTTGACTTTCTTTATTTAG	E12
368	E12_12	E12	22129872	CAATAGCTAGAGTCAATACT	E12
369	E12_13	E12	22129892	TGGAGTATATGCATAAGACG	E12
370	Neg-9p21 regions_1	Neg-9p21 regions	22174501	AGGAATTTATGGAAAGATAT	Locus control
371	Neg-9p21 regions_2	Neg-9p21 regions	22174502	AAGGAATTTATGGAAAGATA	Locus control
372	Neg-9p21 regions_3	Neg-9p21 regions	22174561	TTGAATCTCCGATCATATCA	Locus control
373	Neg-9p21 regions_5	Neg-9p21 regions	22174564	CAAAGAATCCCTGATATGAT	Locus control
374	Neg-9p21 regions_6	Neg-9p21 regions	22174606	ATGAAGGTATAGGCGGAAAA	Locus control
375	Neg-9p21 regions_7	Neg-9p21 regions	22174613	GGACAGGATGAAGGTATAGG	Locus control
376	Neg-9p21 regions_9	Neg-9p21 regions	22174662	TAGAGGCAAAATGTAGACAA	Locus control
377	Neg-9p21 regions_10	Neg-9p21 regions	22174679	TGGCAATCGCTATACTCTAG	Locus control
378	Neg-9p21 regions_11	Neg-9p21 regions	22174697	AGTATAGCGATTGCCATTTG	Locus control
379	Neg-9p21 regions_12	Neg-9p21 regions	22174699	GGCCAAGAATCTTCCTCAAA	Locus control
380	Neg-9p21 regions_13	Neg-9p21 regions	22174708	TGCCATTTGAGGAAGATTCT	Locus control
381	Neg-9p21 regions_14	Neg-9p21 regions	22174719	GAAGATTCTTGGCCCAATTG	Locus control
382	Neg-9p21 regions_15	Neg-9p21 regions	22174720	AATCCAAATCTGCCTCAATT	Locus control
383	Neg-9p21 regions_16	Neg-9p21 regions	22174721	AAATCCAAATCTGCCTCAAT	Locus control
384	Neg-9p21 regions_17	Neg-9p21 regions	22174728	TGGCCCAATTGAGGCAGATT	Locus control
385	Neg-9p21 regions_18	Neg-9p21 regions	22174754	TACTCTTATATTAATCTTAT	Locus control
386	Neg-9p21 regions_19	Neg-9p21 regions	22174755	ACTCTTATATTAATCTTATT	Locus control
387	Neg-9p21 regions_21	Neg-9p21 regions	22174759	TTATATTAATCTTATTGGGT	Locus control
388	Neg-9p21 regions_22	Neg-9p21 regions	22174831	TAACTATTACAATAAATCTA	Locus control
389	Neg-9p21 regions_23	Neg-9p21 regions	22174877	AAGGAAACAGTAGTTCAGAT	Locus control
390	Neg-9p21 regions_24	Neg-9p21 regions	22174883	ACAGTAGTTCAGATAGGTTA	Locus control
391	Neg-9p21 regions_25	Neg-9p21 regions	22174889	GTTCAGATAGGTTAAGGAAA	Locus control
392	Neg-9p21 regions_26	Neg-9p21 regions	22174908	ATGGTTCAAGTTTATCTACC	Locus control
393	Neg-9p21 regions_27	Neg-9p21 regions	22174915	TTAAGCCTCTGACACATTCC	Locus control
394	Neg-9p21 regions_29	Neg-9p21 regions	22174988	AGTTGTGATGTCAGATGGCA	Locus control
395	Neg-9p21 regions_30	Neg-9p21 regions	22174989	AAGTTGTGATGTCAGATGGC	Locus control
396	Neg-9p21 regions_31	Neg-9p21 regions	22174993	AACAAAGTTGTGATGTCAGA	Locus control
397	Neg-9p21 regions_32	Neg-9p21 regions	22175034	ACTAAGATTCACAGAGGTAA	Locus control
398	Neg-9p21 regions_33	Neg-9p21 regions	22175040	AATGAAACTAAGATTCACAG	Locus control
399	Neg-9p21 regions_34	Neg-9p21 regions	22175064	TAGTTTCATTGTCCATAAAA	Locus control
400	Neg-9p21 regions_35	Neg-9p21 regions	22175065	AGTTTCATTGTCCATAAAAT	Locus control
401	Neg-9p21 regions_36	Neg-9p21 regions	22175087	AATCATCAACTATATGTCAT	Locus control
402	DMRTA1_1	DMRTA1	22447522	GCAGGAGGAGAGCGAAGCCC	DMRTA1
403	DMRTA1_3	DMRTA1	22447524	AGGAGGAGAGCGAAGCCCGG	DMRTA1
404	DMRTA1_4	DMRTA1	22447529	ACAGGAGCCTCTGTAGCCCC	DMRTA1
405	NEG_CONTROL_10	NEG_CONTROL	NA	TACGTCATTAAGAGTTCAAC	Non-targeting control
406	NEG_CONTROL_9	NEG_CONTROL	NA	GATTCATACTAAACACTCTA	Non-targeting control
407	NEG_CONTROL_4	NEG_CONTROL	NA	ATCTTCTCGACGAAAATGCG	Non-targeting control
408	NEG_CONTROL_12	NEG_CONTROL	NA	TCTCGTAGCCTAATGCGCCA	Non-targeting control
409	NEG_CONTROL_8	NEG_CONTROL	NA	GACAGATCACGTATCAGGGC	Non-targeting control
410	NEG_CONTROL_3	NEG_CONTROL	NA	ATATTTCGGCAGTTGCAGCA	Non-targeting control
411	NEG_CONTROL_6	NEG_CONTROL	NA	CAAGTGAGCATAAGCGATGT	Non-targeting control
412	NEG_CONTROL_11	NEG_CONTROL	NA	TATGACGATCCACATCGCAT	Non-targeting control
413	NEG_CONTROL_7	NEG_CONTROL	NA	CCTGTGCTAGCGCTTGACGT	Non-targeting control
414	NEG_CONTROL_5	NEG_CONTROL	NA	ATTAGTACACCGAACGACAA	Non-targeting control
415	NEG_CONTROL_1	NEG_CONTROL	NA	AAGGGCGCAACACTACCATT	Non-targeting control
416	NEG_CONTROL_13	NEG_CONTROL	NA	TTTCGGACCACGGTCGACCA	Non-targeting control
417	NEG_CONTROL_2	NEG_CONTROL	NA	AGTGACCTCGTCATAAGCGG	Non-targeting control

## Sheet: S7
Table S7.	Proportion of the 417 guides in the screen targeting each control type or genomic feature. Also shown in Figure 2c.
Data plotted in Fig. 2C
near2	n	pct	label
Locus control	32	7.7	Locus control 7.7%
Non-targeting control	13	3.1	Non-targeting control 3.1%
TSS	23	5.5	TSS 5.5%
Enhancer only	159	38.1	Enhancer only 38.1%
Enhancer + CAD SNP	44	10.6	Enhancer + CAD SNP 10.6%
CAD SNP only	146	35	CAD SNP only 35%

## Sheet: S8
Table S8.	Constraint analysis of the 9p21.3 locus. Constraint values are calculated for 1kb blocks using Gnocchi, and represent a constraint z-score relative to the whole genome. Regions that overlap SNPs from the CAD GWAS haplotype are indicated; a Gnocchi z-score of ≥ 2 was used as a threshold for significant constraint.
	element_id	start	end	gnocchi	gwasCatalog_hits	ENCODE_cCREs	enhancer	cad_gwas_rsid
1	chr9-22013000-22014000	22013000	22014000	1.3846	NA	0
2	chr9-22015000-22016000	22015000	22016000	-0.670972	NA	0
3	chr9-22016000-22017000	22016000	22017000	-3.20493	NA	0
4	chr9-22018000-22019000	22018000	22019000	0.0854896	NA	1
5	chr9-22019000-22020000	22019000	22020000	-0.120369	NA	1
6	chr9-22020000-22021000	22020000	22021000	-0.885572	NA	0
7	chr9-22022000-22023000	22022000	22023000	-0.125318	NA	0
8	chr9-22023000-22024000	22023000	22024000	0.47389	NA	0
9	chr9-22024000-22025000	22024000	22025000	1.09004	NA	0
10	chr9-22025000-22026000	22025000	22026000	1.75641	NA	0
11	chr9-22026000-22027000	22026000	22027000	2.06388	NA	0
12	chr9-22028000-22029000	22028000	22029000	-0.109735	NA	0
13	chr9-22030000-22031000	22030000	22031000	1.04801	NA	1
14	chr9-22031000-22032000	22031000	22032000	2.92267	['chr9-22031005-22031006']	0
15	chr9-22033000-22034000	22033000	22034000	1.1045	NA	1
16	chr9-22034000-22035000	22034000	22035000	1.58808	NA	0
17	chr9-22035000-22036000	22035000	22036000	3.28813	NA	1
18	chr9-22036000-22037000	22036000	22037000	2.04279	NA	0
19	chr9-22037000-22038000	22037000	22038000	2.14183	NA	1
20	chr9-22038000-22039000	22038000	22039000	1.09625	NA	1
21	chr9-22039000-22040000	22039000	22040000	4.36	NA	1
22	chr9-22040000-22041000	22040000	22041000	2.1875	NA	1
23	chr9-22041000-22042000	22041000	22042000	2.32313	NA	1
24	chr9-22042000-22043000	22042000	22043000	0.991058	NA	1
25	chr9-22043000-22044000	22043000	22044000	1.58161	['chr9-22043612-22043613']	0
26	chr9-22044000-22045000	22044000	22045000	2.23083	NA	1
27	chr9-22045000-22046000	22045000	22046000	1.17262	NA	0
28	chr9-22046000-22047000	22046000	22047000	1.10718	NA	1
29	chr9-22047000-22048000	22047000	22048000	1.60357	NA	1
30	chr9-22048000-22049000	22048000	22049000	1.62039	NA	0
31	chr9-22050000-22051000	22050000	22051000	0.668301	NA	1
32	chr9-22051000-22052000	22051000	22052000	1.31996	['chr9-22051670-22051671']	1
33	chr9-22052000-22053000	22052000	22053000	0.256064	NA	1
34	chr9-22053000-22054000	22053000	22054000	0.691788	NA	1
35	chr9-22054000-22055000	22054000	22055000	3.44638	NA	0
36	chr9-22055000-22056000	22055000	22056000	0.559296	NA	1
37	chr9-22057000-22058000	22057000	22058000	-0.0802847	NA	0
38	chr9-22058000-22059000	22058000	22059000	2.53983	NA	0
39	chr9-22059000-22060000	22059000	22060000	2.83221	NA	0
40	chr9-22060000-22061000	22060000	22061000	-0.365356	NA	0
41	chr9-22061000-22062000	22061000	22062000	0.292228	NA	0
42	chr9-22062000-22063000	22062000	22063000	-0.630611	NA	0
43	chr9-22063000-22064000	22063000	22064000	1.85973	NA	0
44	chr9-22064000-22065000	22064000	22065000	1.0475	NA	0
45	chr9-22065000-22066000	22065000	22066000	0.574059	NA	1
46	chr9-22066000-22067000	22066000	22067000	-0.497616	NA	1
47	chr9-22067000-22068000	22067000	22068000	1.4092	NA	0
48	chr9-22068000-22069000	22068000	22069000	0.218158	NA	0
49	chr9-22069000-22070000	22069000	22070000	0.239824	NA	0
50	chr9-22070000-22071000	22070000	22071000	2.00795	NA	0
51	chr9-22072000-22073000	22072000	22073000	0.475469	NA	1
52	chr9-22073000-22074000	22073000	22074000	1.25143	NA	1
53	chr9-22074000-22075000	22074000	22075000	1.1452	NA	0
54	chr9-22075000-22076000	22075000	22076000	2.57106	NA	1
55	chr9-22076000-22077000	22076000	22077000	2.19125	['chr9-22076071-22076072']	1
56	chr9-22077000-22078000	22077000	22078000	1.28534	NA	0
57	chr9-22078000-22079000	22078000	22079000	2.44174	NA	1
58	chr9-22079000-22080000	22079000	22080000	3.16597	NA	1	E1
59	chr9-22080000-22081000	22080000	22081000	0.907151	NA	1	E1
60	chr9-22082000-22083000	22082000	22083000	0.978813	NA	0
61	chr9-22083000-22084000	22083000	22084000	1.245	NA	0	E2
62	chr9-22084000-22085000	22084000	22085000	0.889575	NA	1	E3	rs1537370
63	chr9-22085000-22086000	22085000	22086000	-0.763364	['chr9-22085598-22085599']	1	E3	rs1970112
64	chr9-22086000-22087000	22086000	22087000	0.951098	NA	1
65	chr9-22087000-22088000	22087000	22088000	0.845902	NA	1
66	chr9-22088000-22089000	22088000	22089000	2.63895	['chr9-22088094-22088095']	1		rs10738606 rs10738607 rs10757272
67	chr9-22089000-22090000	22089000	22090000	-1.42709	NA	1
68	chr9-22090000-22091000	22090000	22091000	0.0842188	NA	0		rs9644860
69	chr9-22091000-22092000	22091000	22092000	-5.50481	NA	0
70	chr9-22092000-22093000	22092000	22093000	-2.52458	NA	0		rs2210538 rs141014318
71	chr9-22096000-22097000	22096000	22097000	-1.82929	['chr9-22096055-22096056']	0		rs10757274
72	chr9-22097000-22098000	22097000	22098000	-0.283593	NA	1	E4
73	chr9-22098000-22099000	22098000	22099000	0.611257	['chr9-22098574-22098575', 'chr9-22098619-22098620']	1	E4	rs4977574 rs2891168
74	chr9-22099000-22100000	22099000	22100000	-0.649197	NA	1		rs1537371
75	chr9-22100000-22101000	22100000	22101000	0.49892	NA	1		rs1556516
76	chr9-22101000-22102000	22101000	22102000	0.894724	NA	0
77	chr9-22102000-22103000	22102000	22103000	0.767728	NA	1	E5	rs7859727
78	chr9-22103000-22104000	22103000	22104000	2.0712	['chr9-22103813-22103814']	1	E5	rs1537373 rs1333042
79	chr9-22104000-22105000	22104000	22105000	2.11259	NA	1	E5
80	chr9-22105000-22106000	22105000	22106000	2.94497	NA	1	E5	rs7859362
81	chr9-22106000-22107000	22106000	22107000	0.556189	NA	0	E6	rs10757275 rs6475609 rs1333043
82	chr9-22107000-22108000	22107000	22108000	2.76478	NA	1	E6
83	chr9-22108000-22109000	22108000	22109000	0.631473	NA	0	c("E6", "E7")
84	chr9-22109000-22110000	22109000	22110000	0.32967	NA	1	E7
85	chr9-22110000-22111000	22110000	22111000	0.162986	NA	0		rs1412834
86	chr9-22111000-22112000	22111000	22112000	2.33541	NA	1	E8	rs148322588
87	chr9-22112000-22113000	22112000	22113000	0.870584	NA	1	E8	rs7341786 rs7341791 rs10511701
88	chr9-22113000-22114000	22113000	22114000	2.48363	NA	1
89	chr9-22114000-22115000	22114000	22115000	0.822048	NA	0		rs10733376 rs10738609
90	chr9-22115000-22116000	22115000	22116000	0.862438	['chr9-22115286-22115287']	1	E9	rs2383206 rs944797 rs1004638 rs2383207
91	chr9-22116000-22117000	22116000	22117000	3.02352	NA	1	E9	rs1537374 rs1537375 rs1537376
92	chr9-22117000-22118000	22117000	22118000	2.7557	NA	1	E9
93	chr9-22118000-22119000	22118000	22119000	1.31809	NA	1	E9
94	chr9-22119000-22120000	22119000	22120000	1.3762	NA	1	E9
95	chr9-22120000-22121000	22120000	22121000	1.40115	NA	0
96	chr9-22121000-22122000	22121000	22122000	2.40306	NA	0		rs10217586
97	chr9-22123000-22124000	22123000	22124000	0.240096	NA	0		rs10738610
98	chr9-22127000-22128000	22127000	22128000	0.947804	NA	0
99	chr9-22128000-22129000	22128000	22129000	1.62303	NA	0	E11
100	chr9-22129000-22130000	22129000	22130000	1.90947	['chr9-22129579-22129580']	1	E12
101	chr9-22134000-22135000	22134000	22135000	1.12632	['chr9-22134068-22134069', 'chr9-22134094-22134095', 'chr9-22134172-22134173', 'chr9-22134253-22134254']	0
102	chr9-22135000-22136000	22135000	22136000	1.46539	NA	0
103	chr9-22136000-22137000	22136000	22137000	1.56711	['chr9-22136489-22136490']	1	E13
104	chr9-22137000-22138000	22137000	22138000	2.62912	['chr9-22137685-22137686']	1	E13
105	chr9-22138000-22139000	22138000	22139000	2.09369	NA	0

## Sheet: S9
Table S9.	WASP 4 was used to examine the link between heterozygous 9p21 variants and regulatory targets. A cutoff of P< 0.05 was considered to identify significant variant effects of individual 9p21.3 haplotype variants. Subsequently, the sum of the read counts corresponding to significant effects was used to represent the effect of the 9p21.3 haplotype on individual genes.
Data supporting Fig. 3F
	Lead variant (rs4977574)		Aggregated effects of significant variants		Binomial test pvalue		Mean read counts
Gene	Non-risk allele	risk allele	Non-risk READ.COUNT	Risk READ.COUNT		Mean P-value	Non-risk	Risk
DMRTA1	A	G	70	6	9.2477e-06	0.0047625	8.75	0.75
MTAP	A	G	17	0	5.1e-09	0.036775	4.25	0

[truncated: 24 more sheets: S10, S11, S12, S13, S14, S15, S16, S17, S18, S19, S20, S21, S22, S23, S24, S25, S26, S27, S28, S29 …]
